# Supplementary material for: Upregulation of dihydropyrimidinase-like 3 (DPYSL3) protein predicts poor prognosis in urothelial carcinoma
Source: BMC Cancer. 2023 Jun 28;23:599. doi: 10.1186/s12885-023-11090-z (PMC10304234; doi:10.1186/s12885-023-11090-z)
Supplement: Supplementary file 4 — Additional file 4: Table S3. The top 500 most significant differentially expressed genes positively correlated with DPYSL3 expression in bladder cancer. [file 12885_2023_11090_MOESM4_ESM.xlsx]

## Sheet: 工作表1
Table S3. The Top 500 Most Significant Differentially Expressed Genes That Positively Correlated with DPYSL3 Expression in TCGA BLCA Dataset
Correlated Gene	Cytoband	Spearman's Correlation	p-Value	q-Value
MSRB3	12q14.3	0.80058	6.62511e-67	1.32555e-62
BNC2	9p22.3-p22.2	0.782745	4.27425e-62	2.85064e-58
CALD1	7q33	0.78287	3.97148e-62	2.85064e-58
FXYD6	11q23.3	0.779541	2.79797e-61	1.39954e-57
FERMT2	14q22.1	0.779093	3.63077e-61	1.45289e-57
FGFR1	8p11.23	0.778411	5.38727e-61	1.79648e-57
PDLIM3	4q35.1	0.777297	1.02408e-60	2.56121e-57
MIR100HG	11q24.1	0.777376	9.78425e-61	2.56121e-57
MYLK	3q21.1	0.775288	3.22935e-60	7.1792e-57
TGFB3	14q24.3	0.774872	4.08931e-60	8.18188e-57
CCDC80	3q13.2	0.772628	1.45105e-59	2.63933e-56
PALLD	4q32.3	0.770871	3.87068e-59	6.45371e-56
MAP1B	5q13.2	0.769184	9.85374e-59	1.51657e-55
CSDC2	22q13.2	0.76873	1.26519e-58	1.80814e-55
BOC	3q13.2	0.766756	3.72563e-58	4.96949e-55
ANXA6	5q33.1	0.764693	1.13936e-57	1.42477e-54
MAP1A	15q15.3	0.763241	2.48584e-57	2.92569e-54
TGFB1I1	16p11.2	0.762149	4.45066e-57	4.94715e-54
P4HA3	11q13.4	0.757746	4.5229e-56	4.76286e-53
TAGLN	11q23.3	0.756228	9.94282e-56	9.9468e-53
COLEC12	18p11.32	0.752768	5.86235e-55	5.58542e-52
JAM3	11q25	0.75257	6.48573e-55	5.89848e-52
COL6A2	21q22.3	0.751587	1.06704e-54	9.28231e-52
FLNC	7q32.1	0.750529	1.82016e-54	1.51741e-51
KIAA1755	20q11.23	0.749439	3.14541e-54	2.51733e-51
SYT11	1q22	0.74915	3.6344e-54	2.79681e-51
COL6A3	2q37.3	0.749066	3.78944e-54	2.80811e-51
SSC5D	19q13.42	0.747989	6.48374e-54	4.6331e-51
GLI2	2q14.2	0.747066	1.02473e-53	7.06995e-51
EMILIN1	2p23.3	0.746666	1.24856e-53	8.32706e-51
ACTA2	10q23.31	0.746505	1.35191e-53	8.72546e-51
GPC6	13q31.3-q32.1	0.744008	4.60584e-53	2.8798e-50
COL8A2	1p34.3	0.743802	5.09117e-53	3.08679e-50
LMCD1	3p25.3	0.741699	1.41262e-52	8.31285e-50
NEXN	1p31.1	0.739479	4.10095e-52	2.34434e-49
DACT1	14q23.1	0.739135	4.83428e-52	2.68679e-49
FAM180A	7q33	0.737516	1.04345e-51	5.64255e-49
CHRDL2	11q13.4	0.736538	1.6567e-51	8.72296e-49
NCAM1	11q23.2	0.735932	2.20367e-51	1.13054e-48
NRP2	2q33.3	0.735102	3.25307e-51	1.62719e-48
DACT3	19q13.32	0.733699	6.26261e-51	3.05615e-48
MYL9	20q11.23	0.732252	1.22501e-50	5.83574e-48
PLA2G5	1p36.13	0.731313	1.88938e-50	8.79133e-48
GFPT2	5q35.3	0.731257	1.93857e-50	8.81522e-48
ITGA5	12q13.13	0.730254	3.07344e-50	1.36652e-47
KCNMB1	5q35.1	0.730104	3.29229e-50	1.432e-47
CNN1	19p13.2	0.729916	3.58805e-50	1.49562e-47
FBXL7	5p15.1	0.729936	3.5541e-50	1.49562e-47
SGCD	5q33.2-q33.3	0.729715	3.9329e-50	1.60591e-47
ZFPM2	8q23	0.729616	4.1153e-50	1.64678e-47
PLN	6q22.31	0.72909	5.23049e-50	2.05199e-47
OLFML3	1p13.2	0.728927	5.63396e-50	2.16777e-47
PLXNA4	7q32.3	0.728529	6.75493e-50	2.55005e-47
STK32B	4p16.2	0.727233	1.21565e-49	4.5042e-47
TPM2	9p13.3	0.72669	1.55352e-49	5.65143e-47
FBN1	15q21.1	0.725501	2.65102e-49	9.47172e-47
PRRX1	1q24.2	0.725375	2.80585e-49	9.84901e-47
MFGE8	15q26.1	0.723635	6.10273e-49	2.10523e-46
GAS1	9q21.33	0.723381	6.83409e-49	2.31757e-46
CDH11	16q21	0.72314	7.60575e-49	2.53626e-46
GALNT17	7q11.22	0.72242	1.04656e-48	3.37734e-46
TIMP2	17q25.3	0.722424	1.04441e-48	3.37734e-46
HSPB7	1p36.13	0.722161	1.17327e-48	3.66793e-46
KCNE4	2q36.1	0.722179	1.164e-48	3.66793e-46
KLF17	1p34.1	0.721947	1.28991e-48	3.97055e-46
CPXM2	10q26.13	0.720902	2.04379e-48	6.19578e-46
SHISAL1	22q13.31	0.720618	2.31617e-48	6.91671e-46
PLPP7	9q34.13	0.720004	3.03166e-48	8.92022e-46
HEPH	Xq12	0.719863	3.22431e-48	9.34955e-46
ATP8B2	1q21.3	0.718606	5.58215e-48	1.57306e-45
TNS1	2q35	0.718625	5.53416e-48	1.57306e-45
CALHM5	6q22.1	0.718207	6.63996e-48	1.84517e-45
SFRP2	4q31.3	0.718113	6.9151e-48	1.89531e-45
ADAMTS16	5p15.32	0.717991	7.29098e-48	1.97132e-45
AEBP1	7p13	0.717787	7.96569e-48	2.12503e-45
ZEB1	10p11.22	0.716951	1.14387e-47	3.0114e-45
DIXDC1	11q23.1	0.715843	1.84454e-47	4.73149e-45
JAZF1	7p15.2-p15.1	0.715863	1.82851e-47	4.73149e-45
GEM	8q22.1	0.715677	1.98079e-47	5.01665e-45
TSHZ3	19q12	0.715449	2.18468e-47	5.4639e-45
DPYSL2	8p21.2	0.715246	2.38409e-47	5.88901e-45
KCNMA1	10q22.3	0.714321	3.54265e-47	8.64406e-45
NEGR1	1p31.1	0.713918	4.20651e-47	1.01402e-44
ZCCHC24	10q22.3	0.713885	4.26709e-47	1.01638e-44
ZEB2	2q22.3	0.713627	4.76183e-47	1.12088e-44
VSTM4	10q11.23	0.713303	5.46595e-47	1.27166e-44
PRUNE2	9q21.2	0.713228	5.64539e-47	1.29831e-44
ACTG2	2p13.1	0.713062	6.05655e-47	1.37704e-44
DCN	12q21.33	0.712966	6.30832e-47	1.41817e-44
RASL12	15q22.31	0.71202	9.42212e-47	2.09464e-44
ZNF521	18q11.2	0.711905	9.8927e-47	2.17509e-44
GXYLT2	3p13	0.711751	1.0558e-46	2.29613e-44
PDGFC	4q32.1	0.711548	1.15035e-46	2.47485e-44
FILIP1L	3q12.1	0.711297	1.279e-46	2.72237e-44
HIC1	17p13.3	0.711212	1.32542e-46	2.79146e-44
LMOD1	1q32.1	0.711162	1.35368e-46	2.8213e-44
KCNJ8	12p12.1	0.70889	3.51095e-46	7.24196e-44
COL6A1	21q22.3	0.708851	3.56886e-46	7.28631e-44
CTHRC1	8q22.3	0.708074	4.93308e-46	9.9698e-44
FNDC1	6q25.3	0.707612	5.97733e-46	1.19595e-43
MXRA8	1p36.33	0.707497	6.27106e-46	1.24229e-43
SCARF2	22q11.21	0.707309	6.77826e-46	1.3296e-43
CNRIP1	2p14	0.706739	8.58484e-46	1.66763e-43
ADGRA2	8p11.23	0.706515	9.41552e-46	1.8114e-43
CAMK2A	5q32	0.706345	1.01009e-45	1.92475e-43
LIX1L	1q21.1	0.70607	1.13184e-45	2.1364e-43
COL5A1	9q34.3	0.70571	1.31282e-45	2.45485e-43
C4A	6p21.33	0.705574	1.38844e-45	2.57221e-43
RSPO3	6q22.33	0.703656	3.04742e-45	5.59383e-43
ISLR	15q24.1	0.703038	3.92191e-45	7.13359e-43
FGF7	15q21.2	0.702694	4.51093e-45	8.13106e-43
FLNA	Xq28	0.702517	4.84769e-45	8.66006e-43
C1R	12p13.31	0.70228	5.33876e-45	9.37e-43
LEFTY2	1q42.12	0.702297	5.30044e-45	9.37e-43
CCIN	9p13.3	0.702102	5.7383e-45	9.98364e-43
DDR2	1q23.3	0.701942	6.12123e-45	1.05581e-42
ANTXR1	2p13.3	0.701138	8.47666e-45	1.44958e-42
COL3A1	2q32.2	0.700469	1.11065e-44	1.88321e-42
HTRA3	4p16.1	0.699527	1.62168e-44	2.7266e-42
MRGPRF	11q13.3	0.699355	1.7378e-44	2.8975e-42
SULF1	8q13.2-q13.3	0.699113	1.91469e-44	3.16604e-42
PDZRN3	3p13	0.698682	2.27585e-44	3.73239e-42
ARMC9	2q37.1	0.69804	2.94033e-44	4.78294e-42
APCDD1L	20q13.32	0.69772	3.34117e-44	5.39113e-42
VIM	10p13	0.696782	4.85142e-44	7.76537e-42
ADAMTS10	19p13.2	0.696655	5.10299e-44	8.03941e-42
NUDT10	Xp11.22	0.696669	5.07395e-44	8.03941e-42
AP1S2	Xp22.2	0.696276	5.92854e-44	9.26706e-42
RECK	9p13.3	0.696193	6.12804e-44	9.50464e-42
FIBIN	11p14.2	0.69481	1.05775e-43	1.62796e-41
SRPX	Xp11.4	0.694155	1.36865e-43	2.09037e-41
HAND2	4q34.1	0.693881	1.52358e-43	2.30938e-41
CAVIN3	11p15.4	0.693523	1.75308e-43	2.63727e-41
KLHL4	Xq21.31	0.693008	2.14417e-43	3.20153e-41
VCAN	5q14.2-q14.3	0.69199	3.1897e-43	4.72737e-41
ADGRD1	12q24.33	0.691701	3.56877e-43	5.25029e-41
RAMP1	2q37.3	0.691435	3.95819e-43	5.78069e-41
DNAJB5	9p13.3	0.690749	5.16266e-43	7.48511e-41
CPXM1	20p13	0.690518	5.6463e-43	8.12742e-41
ADAM12	10q26.2	0.690432	5.83713e-43	8.34209e-41
TWIST2	2q37.3	0.689766	7.54792e-43	1.07106e-40
CYBRD1	2q31.1	0.689596	8.05983e-43	1.13564e-40
RAB3IL1	11q12.2-q12.3	0.689567	8.15251e-43	1.14067e-40
SFRP4	7p14.1	0.689208	9.3602e-43	1.30055e-40
CDH2	18q12.1	0.688718	1.13004e-42	1.55929e-40
COL1A1	17q21.33	0.68769	1.67523e-42	2.28014e-40
TPM1	15q22.2	0.687697	1.6707e-42	2.28014e-40
IRAG1	11p15.4	0.687623	1.71874e-42	2.32355e-40
FAM20C	7p22.3	0.687079	2.11598e-42	2.84138e-40
ACTC1	15q14	0.686892	2.2724e-42	3.03107e-40
SCN1B	19q13.11	0.685525	3.82092e-42	5.06284e-40
DES	2q35	0.685276	4.19798e-42	5.52586e-40
BGN	Xq28	0.685018	4.62915e-42	6.05359e-40
COL1A2	7q21.3	0.684735	5.15259e-42	6.69435e-40
PDLIM7	5q35.3	0.684366	5.92146e-42	7.64364e-40
ZNF469	16q24.2	0.684345	5.96912e-42	7.65578e-40
FSTL1	3q13.33	0.684232	6.22872e-42	7.93785e-40
POSTN	13q13.3	0.683976	6.86078e-42	8.688e-40
ANGPTL1	1q25.2	0.683765	7.42895e-42	9.2899e-40
NAP1L3	Xq21.32	0.683766	7.42354e-42	9.2899e-40
RSPO2	8q23.1	0.683166	9.30442e-42	1.15629e-39
SPARC	5q33.1	0.683052	9.70994e-42	1.19924e-39
LGI2	4p15.2	0.68263	1.13736e-41	1.39609e-39
HSPB2	11q23.1	0.682597	1.1518e-41	1.4052e-39
CAVIN1	17q21.2	0.682039	1.41904e-41	1.72074e-39
CLIP3	19q13.12	0.681626	1.65614e-41	1.99615e-39
SLIT2	4p15.31	0.681333	1.84679e-41	2.21261e-39
PDGFRB	5q32	0.681237	1.91443e-41	2.27999e-39
DCHS1	11p15.4	0.680937	2.14098e-41	2.53472e-39
CCN4	8q24.22	0.680418	2.59655e-41	3.05599e-39
CSRP1	1q32.1	0.680044	2.98274e-41	3.48998e-39
OMD	9q22.31	0.679963	3.07355e-41	3.57533e-39
HGF	7q21.11	0.679319	3.90216e-41	4.51297e-39
ANGPTL2	9q33.3	0.678998	4.3927e-41	5.02224e-39
SPON2	4p16.3	0.679004	4.38352e-41	5.02224e-39
TCF4	18q21.2	0.678861	4.62052e-41	5.25269e-39
FMOD	1q32.1	0.678736	4.8389e-41	5.46987e-39
GYPC	2q14.3	0.67865	4.99548e-41	5.61515e-39
ST6GALNAC5	1p31.1	0.677518	7.57656e-41	8.46882e-39
RAB23	6p12.1-p11.2	0.677398	7.91782e-41	8.8011e-39
ARHGAP20	11q22.3-q23.1	0.677138	8.70896e-41	9.62701e-39
AXL	19q13.2	0.677005	9.14482e-41	1.00533e-38
GATA6	18q11.2	0.676722	1.01447e-40	1.10915e-38
C1S	12p13.31	0.67634	1.16658e-40	1.26853e-38
ROR2	9q22.31	0.675675	1.48672e-40	1.60791e-38
COL5A2	2q32.2	0.67533	1.68563e-40	1.81323e-38
PXDN	2p25.3	0.675159	1.7938e-40	1.91928e-38
LIMS2	2q14.3	0.674943	1.94089e-40	2.06561e-38
PRELP	1q32.1	0.674668	2.14466e-40	2.27039e-38
GLT8D2	12q23.3	0.674615	2.18623e-40	2.30222e-38
PTGER3	1p31.1	0.674557	2.23305e-40	2.33921e-38
HAND2-AS1	4q34.1	0.674016	2.71697e-40	2.83131e-38
SPEG	2q35	0.673839	2.8966e-40	3.00286e-38
THBS4	5q14.1	0.673667	3.08254e-40	3.17915e-38
GLIS2	16p13.3	0.672166	5.29619e-40	5.43417e-38
GREM1	15q13.3	0.672058	5.50406e-40	5.61863e-38
LOX	5q23.1	0.67204	5.54015e-40	5.62676e-38
TUBA1A	12q13.12	0.671355	7.08521e-40	7.15964e-38
PODN	1p32.3	0.671182	7.53649e-40	7.57739e-38
FHL1	Xq26.3	0.671122	7.70138e-40	7.70446e-38
ITGA11	15q23	0.670812	8.60535e-40	8.56596e-38
CSMD2	1p35.1	0.670347	1.01597e-39	1.00631e-37
CPEB1	15q25.2	0.670182	1.07753e-39	1.06203e-37
CFL2	14q13.1	0.670087	1.11461e-39	1.09319e-37
SCRG1	4q34.1	0.669262	1.49532e-39	1.45943e-37
RUNX1T1	8q21.3	0.668391	2.03706e-39	1.97852e-37
TCEAL7	Xq22.2	0.667928	2.39923e-39	2.31903e-37
GLIS1	1p32.3	0.667007	3.32171e-39	3.19523e-37
CARMN	5q32	0.666867	3.48887e-39	3.33997e-37
ADAMTS12	5p13.3-p13.2	0.666203	4.40653e-39	4.19837e-37
THY1	11q23.3	0.66616	4.47353e-39	4.24201e-37
MKX	10p12.1	0.666053	4.64609e-39	4.38486e-37
RBM24	6p22.3	0.665843	5.00041e-39	4.6971e-37
ALDH1L2	12q23.3	0.665684	5.28667e-39	4.94279e-37
LRP1	12q13.3	0.665373	5.89562e-39	5.48649e-37
MMP2	16q12.2	0.665206	6.24982e-39	5.78919e-37
FGF2	4q28.1	0.664787	7.23783e-39	6.67348e-37
ADAMTS2	5q35.3	0.664687	7.49537e-39	6.84782e-37
LAMA4	6q21	0.664697	7.46699e-39	6.84782e-37
IGFBP5	2q35	0.664557	7.84299e-39	7.13284e-37
MIR99AHG	21q21.1	0.664308	8.55424e-39	7.74449e-37
TENM3	4q34.3-q35.1	0.664264	8.68572e-39	7.8281e-37
ASPN	9q22.31	0.664203	8.87271e-39	7.96077e-37
LUM	12q21.33	0.664038	9.39712e-39	8.39364e-37
PTGFR	1p31.1	0.6632	1.25786e-38	1.11854e-36
PTGIS	20q13.13	0.662819	1.4355e-38	1.26527e-36
ISLR2	15q24.1	0.662828	1.43121e-38	1.26527e-36
LRRC32	11q13.5	0.662218	1.7677e-38	1.55123e-36
ASB5	4q34.2	0.662125	1.82554e-38	1.595e-36
FN1	2q35	0.662062	1.86526e-38	1.62261e-36
ABCC9	12p12.1	0.661421	2.32751e-38	2.01597e-36
SYNDIG1	20p11.21	0.660992	2.69856e-38	2.32728e-36
GPX8	5q11.2	0.66095	2.73782e-38	2.351e-36
P2RX1	17p13.2	0.660783	2.89938e-38	2.47909e-36
WIPF1	2q31.1	0.660358	3.35602e-38	2.85733e-36
RUBCNL	13q14.13	0.660183	3.56329e-38	3.02095e-36
COL16A1	1p35.2	0.659807	4.05377e-38	3.42227e-36
ADAMTSL1	9p22.2-p22.1	0.659778	4.09387e-38	3.42721e-36
DOCK11	Xq24	0.659786	4.0834e-38	3.42721e-36
LOXL3	2p13.1	0.659677	4.23889e-38	3.53382e-36
OLFML1	11p15.4	0.659435	4.60545e-38	3.82348e-36
CCN2	6q23.2	0.659359	4.72606e-38	3.9074e-36
TMEM158	3p21.31	0.659316	4.79682e-38	3.94958e-36
SPON1	11p15.2	0.658364	6.63816e-38	5.44329e-36
IGSF21	1p36.13	0.657821	7.98567e-38	6.52152e-36
COPZ2	17q21.32	0.657693	8.34144e-38	6.78437e-36
HSPA12B	20p13	0.657132	1.00903e-37	8.17357e-36
PKDCC	2p21	0.657071	1.03032e-37	8.31234e-36
GAS7	17p13.1	0.657025	1.04639e-37	8.4081e-36
KLF9	9q21.12	0.65697	1.06618e-37	8.53282e-36
IGF1	12q23.2	0.656769	1.14139e-37	9.06229e-36
ADRB3	8p11.23	0.656773	1.13976e-37	9.06229e-36
ADAMTS14	10q22.1	0.656398	1.2942e-37	1.02349e-35
MSC	8q13.3	0.656155	1.40511e-37	1.10683e-35
PCOLCE	7q22.1	0.656024	1.4686e-37	1.15231e-35
TNC	9q33.1	0.655818	1.57408e-37	1.23024e-35
ALDH1B1	9p13.1	0.655541	1.72837e-37	1.34557e-35
NAV3	12q21.2	0.654843	2.18651e-37	1.69564e-35
FAP	2q24.2	0.654818	2.20508e-37	1.70345e-35
NTNG2	9q34.13	0.65467	2.31704e-37	1.78305e-35
GAS6	13q34	0.653838	3.06369e-37	2.3486e-35
RTL3	Xq21.1	0.653765	3.13967e-37	2.39766e-35
CXCL12	10q11.21	0.653706	3.20241e-37	2.43627e-35
COMP	19p13.11	0.653665	3.24642e-37	2.46039e-35
ENTPD1	10q24.1	0.653083	3.94342e-37	2.97736e-35
LHFPL6	13q13.3-q14.11	0.652405	4.94526e-37	3.71973e-35
CHSY3	5q23.3	0.652108	5.45839e-37	4.09032e-35
PSD	10q24.32	0.65153	6.61495e-37	4.9385e-35
CHRD	3q27.1	0.650477	9.37749e-37	6.9749e-35
ATP10A	15q12	0.650388	9.65865e-37	7.15742e-35
HPSE2	10q24.2	0.650157	1.04255e-36	7.66886e-35
RGS4	1q23.3	0.650162	1.04068e-36	7.66886e-35
LAMP5	20p12.2	0.649982	1.10445e-36	8.09444e-35
AOX1	2q33.1	0.649152	1.45207e-36	1.06033e-34
ADAM33	20p13	0.649029	1.5121e-36	1.10015e-34
EFEMP1	2p16.1	0.648923	1.56563e-36	1.13497e-34
MXRA7	17q25.1	0.648837	1.6105e-36	1.16328e-34
GLIPR1	12q21.2	0.648279	1.93418e-36	1.39205e-34
OLFML2B	1q23.3	0.648001	2.11886e-36	1.5195e-34
SH3RF3	2q13	0.64775	2.30058e-36	1.64393e-34
TNFSF4	1q25.1	0.647375	2.60083e-36	1.85186e-34
RUSC2	9p13.3	0.647337	2.63355e-36	1.86852e-34
DCLK1	13q13.3	0.647316	2.65143e-36	1.87455e-34
CRYAB	11q23.1	0.646699	3.24342e-36	2.28501e-34
PKIG	20q13.12	0.646679	3.26446e-36	2.29177e-34
MRC2	17q23.2	0.646582	3.36931e-36	2.3571e-34
COL18A1	21q22.3	0.646561	3.39255e-36	2.36509e-34
CILP	15q22.31	0.646382	3.59673e-36	2.49873e-34
TNFAIP8L3	15q21.2	0.646343	3.64247e-36	2.52175e-34
SOD3	4p15.2	0.646327	3.661e-36	2.52584e-34
EMP3	19q13.33	0.646215	3.79686e-36	2.61057e-34
POPDC2	3q13.33	0.646027	4.03631e-36	2.7657e-34
CTSK	1q21.3	0.645712	4.47219e-36	3.05391e-34
PLEKHO2	15q22.31	0.645408	4.93636e-36	3.35941e-34
NNMT	11q23.2	0.645023	5.59171e-36	3.79251e-34
BACH2	6q15	0.644891	5.83735e-36	3.94573e-34
HTRA1	10q26.13	0.644478	6.67056e-36	4.49376e-34
ETV1	7p21.2	0.644366	6.91743e-36	4.64443e-34
PTGS1	9q33.2	0.644345	6.96405e-36	4.66009e-34
LRIG1	3p14.1	0.644052	7.65609e-36	5.1061e-34
PDE1A	2q32.1	0.643286	9.80208e-36	6.51561e-34
SLC16A2	Xq13.2	0.643057	1.05521e-35	6.99096e-34
IFFO1	12p13.31	0.64291	1.10605e-35	7.30361e-34
ADAMTS6	5q12.3	0.642656	1.20006e-35	7.89827e-34
TWIST1	7p21.1	0.642493	1.26464e-35	8.26891e-34
THBS1	15q14	0.642498	1.26272e-35	8.26891e-34
EDNRA	4q31.22-q31.23	0.642321	1.33656e-35	8.71072e-34
ENPP1	6q23.2	0.641348	1.82508e-35	1.18175e-33
HSD17B6	12q13.3	0.641351	1.82342e-35	1.18175e-33
SMOC2	6q27	0.641168	1.93337e-35	1.24784e-33
ARSI	5q32	0.641085	1.98503e-35	1.27706e-33
MOXD1	6q23.2	0.640805	2.17101e-35	1.39223e-33
FLRT2	14q31.3	0.640077	2.73744e-35	1.74987e-33
MFAP4	17p11.2	0.639908	2.88823e-35	1.84037e-33
NTM	11q25	0.639785	3.00364e-35	1.90783e-33
STON1	2p16.3	0.639513	3.27462e-35	2.07337e-33
MAOB	Xp11.3	0.639363	3.43405e-35	2.16746e-33
PNMA8B	19q13.32	0.638822	4.07731e-35	2.56537e-33
SGCB	4q12	0.63816	5.0271e-35	3.15305e-33
ANTXR2	4q21.21	0.638095	5.13012e-35	3.20761e-33
ITGBL1	13q33.1	0.637935	5.39689e-35	3.36389e-33
CASQ2	1p13.1	0.637796	5.63866e-35	3.50368e-33
PTPRD	9p24.1-p23	0.637565	6.06424e-35	3.75645e-33
VENTX	10q26.3	0.637531	6.1295e-35	3.78515e-33
HEG1	3q21.2	0.637473	6.24309e-35	3.84344e-33
ARSB	5q14.1	0.63734	6.5096e-35	3.99522e-33
SYNM	15q26.3	0.636094	9.63131e-35	5.89307e-33
MYADM	19q13.42	0.635461	1.1742e-34	7.16261e-33
CEP112	17q24.1	0.635135	1.3001e-34	7.90649e-33
CD248	11q13.2	0.634726	1.47735e-34	8.95719e-33
CES1	16q12.2	0.634281	1.69714e-34	1.02587e-32
EGR2	10q21.3	0.633797	1.9726e-34	1.18879e-32
ZFHX4	8q21.13	0.633559	2.12396e-34	1.27616e-32
SLC39A14	8p21.3	0.633485	2.17359e-34	1.30207e-32
ARHGEF25	12q13.3	0.632841	2.65448e-34	1.5854e-32
KIAA1614	1q25.3	0.632648	2.81727e-34	1.67762e-32
CLIC4	1p36.11	0.632461	2.98555e-34	1.77255e-32
GNG2	14q22.1	0.632381	3.06016e-34	1.81147e-32
TCEAL2	Xq22.1	0.632303	3.13475e-34	1.85015e-32
AKT3	1q43-q44	0.632181	3.25509e-34	1.91553e-32
KANK2	19p13.2	0.632002	3.44014e-34	2.01848e-32
EYA1	8q13.3	0.631246	4.34385e-34	2.54128e-32
LAYN	11q23.1	0.630601	5.29683e-34	3.08977e-32
CYS1	2p25.1	0.63044	5.56535e-34	3.23697e-32
NUDT11	Xp11.22	0.630414	5.61037e-34	3.25369e-32
CREB3L1	11p11.2	0.630186	6.01764e-34	3.47979e-32
AMPH	7p14.1	0.629971	6.42721e-34	3.69528e-32
LRCH2	Xq23	0.629977	6.41449e-34	3.69528e-32
GATA5	20q13.33	0.629945	6.47904e-34	3.7144e-32
ARL4C	2q37.1	0.629714	6.95321e-34	3.97485e-32
EFEMP2	11q13.1	0.62952	7.37853e-34	4.20597e-32
ARHGAP24	4q21.23-q21.3	0.629488	7.45284e-34	4.23626e-32
LRRC17	7q22.1	0.628981	8.70242e-34	4.93252e-32
HSPB6	19q13.12	0.628821	9.13706e-34	5.16425e-32
COL10A1	6q22.1	0.628436	1.02751e-33	5.79109e-32
ANK2	4q25-q26	0.628073	1.14762e-33	6.44987e-32
TMEM200A	6q23.1	0.627345	1.43214e-33	8.02641e-32
CRISPLD2	16q24.1	0.62695	1.61438e-33	9.0225e-32
JPH2	20q13.12	0.626634	1.77682e-33	9.90268e-32
NID2	14q22.1	0.626537	1.82941e-33	1.01675e-31
SPSB4	3q23	0.626504	1.84804e-33	1.02426e-31
F13A1	6p25.1	0.626017	2.14125e-33	1.18348e-31
SGCA	17q21.33	0.625873	2.23666e-33	1.23281e-31
TSPAN4	11p15.5	0.625803	2.2845e-33	1.25572e-31
MEDAG	13q12.3	0.625756	2.31664e-33	1.2699e-31
PLPP4	10q26.12	0.62557	2.4507e-33	1.33972e-31
DPT	1q24.2	0.625476	2.52117e-33	1.37448e-31
CADM3	1q23.2	0.625061	2.85728e-33	1.55349e-31
ITGA7	12q13.2	0.625033	2.88126e-33	1.56229e-31
JCAD	10p11.23	0.624959	2.9463e-33	1.59323e-31
PIP4K2A	10p12.2	0.624601	3.28079e-33	1.76933e-31
RARRES2	7q36.1	0.623729	4.26257e-33	2.29262e-31
GLIPR2	9p13.3	0.623141	5.08284e-33	2.72647e-31
ADAM19	5q33.3	0.622686	5.82342e-33	3.11537e-31
SYNPO2	4q26	0.622417	6.30957e-33	3.36645e-31
NR2F1-AS1	5q15	0.621501	8.28954e-33	4.41109e-31
RCAN2	6p12.3	0.620556	1.09712e-32	5.8226e-31
TPST1	7q11.21	0.620428	1.13967e-32	6.03239e-31
NIBAN1	1q25.3	0.620344	1.16838e-32	6.16808e-31
MFAP5	12p13.31	0.620322	1.17597e-32	6.19179e-31
MEOX2	7p21.2	0.620214	1.21408e-32	6.37566e-31
MYH11	16p13.11	0.62008	1.26313e-32	6.61588e-31
ZFHX4-AS1	8q21.13	0.620014	1.28798e-32	6.72843e-31
REEP2	5q31.2	0.619907	1.3296e-32	6.92778e-31
THPO	3q27.1	0.619738	1.39768e-32	7.26357e-31
OGN	9q22.31	0.619671	1.42534e-32	7.38815e-31
VCAM1	1p21.2	0.619003	1.73593e-32	8.97481e-31
SYDE1	19p13.12	0.618941	1.7681e-32	9.11757e-31
MN1	22q12.1	0.618544	1.98707e-32	1.02204e-30
ALPK2	18q21.31-q21.32	0.618127	2.24643e-32	1.15248e-30
MAPRE2	18q12.1-q12.2	0.618001	2.33064e-32	1.19262e-30
PDZRN4	12q12	0.617971	2.3513e-32	1.20012e-30
GPR176	15q14-q15.1	0.61767	2.56857e-32	1.30768e-30
COL14A1	8q24.12	0.617605	2.61811e-32	1.32952e-30
CNTN1	12q12	0.61697	3.15308e-32	1.59714e-30
RGS9	17q24.1	0.61672	3.39153e-32	1.71358e-30
RPLP0P2	11q12.2	0.616553	3.56137e-32	1.79486e-30
ACTN1	14q24.1	0.616257	3.88338e-32	1.95223e-30
FAT4	4q28.1	0.616062	4.11008e-32	2.06101e-30
ABI3BP	3q12.2	0.615948	4.24869e-32	2.1252e-30
TGFBI	5q31.1	0.615722	4.53805e-32	2.26427e-30
LRRC2	3p21.31	0.615642	4.64455e-32	2.31165e-30
IGDCC4	15q22.31	0.615293	5.141e-32	2.55239e-30
HS3ST3A1	17p12	0.615148	5.3625e-32	2.65577e-30
CHRDL1	Xq23	0.614948	5.68356e-32	2.80782e-30
PDGFRA	4q12	0.614612	6.26495e-32	3.08742e-30
FBLN5	14q32.12	0.614551	6.37747e-32	3.13515e-30
ECM2	9q22.31	0.614255	6.94822e-32	3.39902e-30
TMEM240	1p36.33	0.614263	6.93201e-32	3.39902e-30
CCL26	7q11.23	0.613898	7.70466e-32	3.75987e-30
TNN	1q25.1	0.613736	8.07553e-32	3.93127e-30
TNFAIP6	2q23.3	0.6134	8.8986e-32	4.32143e-30
CACNA1C	12p13.33	0.613216	9.38195e-32	4.54514e-30
FILIP1	6q14.1	0.61307	9.78625e-32	4.72955e-30
SPARCL1	4q22.1	0.612914	1.02378e-31	4.93587e-30
NXPH3	17q21.33	0.612682	1.09452e-31	5.2642e-30
PRKG1	10q11.23-q21.1	0.61223	1.24657e-31	5.98117e-30
ITGB3	17q21.32	0.612111	1.28992e-31	6.17434e-30
LRRC15	3q29	0.611918	1.36334e-31	6.51019e-30
PRR16	5q23.1	0.611734	1.43738e-31	6.83115e-30
JAM2	21q21.3	0.611736	1.4368e-31	6.83115e-30
NCAM2	21q21.1	0.611308	1.62413e-31	7.70036e-30
FAM110B	8q12.1	0.611155	1.69719e-31	8.02775e-30
SYPL2	1p13.3	0.6111	1.72426e-31	8.13656e-30
GALNT15	3p25.1	0.610897	1.82723e-31	8.60215e-30
SOBP	6q21	0.610863	1.84509e-31	8.66586e-30
FAM20A	17q24.2	0.610844	1.85509e-31	8.69243e-30
TMEM176B	7q36.1	0.610349	2.13732e-31	9.99147e-30
STX2	12q24.33	0.61027	2.18571e-31	1.01939e-29
RGS2	1q31.2	0.609696	2.57508e-31	1.19819e-29
LAMA2	6q22.33	0.609548	2.68584e-31	1.24683e-29
MSR1	8p22	0.609015	3.12541e-31	1.44753e-29
SLC24A3	20p11.23	0.60884	3.28453e-31	1.51771e-29
PRICKLE1	12q12	0.608579	3.53783e-31	1.63099e-29
ATP8B4	15q21.2	0.608328	3.79921e-31	1.74746e-29
FAIM2	12q13.12	0.608178	3.96368e-31	1.81893e-29
DDIT4L	4q24	0.607857	4.34083e-31	1.98745e-29
SNED1	2q37.3	0.60731	5.06694e-31	2.3146e-29
TAFA5	22q13.32	0.606887	5.7107e-31	2.60273e-29
VSIG4	Xq12	0.606827	5.80737e-31	2.64077e-29
MEIS3	19q13.32	0.606758	5.92141e-31	2.68652e-29
PAM	5q21.1	0.606633	6.13489e-31	2.77708e-29
TRPS1	8q23.3	0.606348	6.64737e-31	3.00227e-29
ADORA1	1q32.1	0.606316	6.70762e-31	3.02266e-29
PRSS35	6q14.2	0.606205	6.92102e-31	3.11181e-29
MITF	3p13	0.606162	7.00577e-31	3.14286e-29
SCG2	2q36.1	0.605973	7.387e-31	3.30647e-29
C1QTNF1	17q25.3	0.605314	8.88882e-31	3.96981e-29
SELENOM	22q12.2	0.605234	9.09249e-31	4.05173e-29
IL10	1q32.1	0.605221	9.12473e-31	4.05706e-29
NRXN2	11q13.1	0.605086	9.47603e-31	4.20391e-29
MFRP	11q23.3	0.603995	1.28602e-30	5.69263e-29
HMCN1	1q25.3-q31.1	0.603893	1.32335e-30	5.84494e-29
KCNQ5	6q13	0.60369	1.40048e-30	6.17197e-29
BAG2	6p12.1	0.603306	1.55873e-30	6.85429e-29
GGT5	22q11.23	0.603251	1.58269e-30	6.94442e-29
ANKRD29	18q11.2	0.603134	1.63512e-30	7.15877e-29
PAPSS2	10q23.2-q23.31	0.602375	2.01905e-30	8.82032e-29
TGM2	20q11.23	0.602312	2.05457e-30	8.95593e-29
MRAS	3q22.3	0.601684	2.4458e-30	1.06382e-28
APBB1	11p15.4	0.601506	2.56907e-30	1.11501e-28
CALU	7q32.1	0.601373	2.66552e-30	1.15437e-28
COX7A1	19q13.12	0.60135	2.68264e-30	1.15927e-28
MEF2C	5q14.3	0.601158	2.82912e-30	1.21993e-28
FBXO32	8q24.13	0.60102	2.93865e-30	1.26444e-28
ILK	11p15.4	0.60082	3.1062e-30	1.33366e-28
SORBS1	10q24.1	0.600681	3.22716e-30	1.38263e-28
COL4A2	13q34	0.600595	3.30462e-30	1.4128e-28
PODNL1	19p13.12	0.60035	3.53622e-30	1.50858e-28
AKAP6	14q12	0.600066	3.8239e-30	1.62784e-28
GNAO1	16q13	0.600038	3.85386e-30	1.63711e-28
PCBP3	21q22.3	0.599929	3.97138e-30	1.68346e-28
COL8A1	3q12.1	0.59971	4.21767e-30	1.78409e-28
TENM3-AS1	4q34.3	0.599508	4.45868e-30	1.88205e-28
FZD8	10p11.21	0.599235	4.806e-30	2.02439e-28
PDE5A	4q26	0.598729	5.52147e-30	2.32087e-28
PPFIA2	12q21.31	0.598632	5.67062e-30	2.37857e-28
NACAD	7p13	0.598076	6.60221e-30	2.76354e-28
CPA3	3q24	0.597949	6.83603e-30	2.85544e-28
EBF1	5q33.3	0.597814	7.09325e-30	2.9567e-28
FMO2	1q24.3	0.597733	7.25175e-30	3.01649e-28
CR1	1q32.2	0.597388	7.96925e-30	3.30807e-28
CD163	12p13.31	0.59711	8.5962e-30	3.56093e-28
RBMS3	3p24.1	0.59688	9.1512e-30	3.783e-28
MPP1	Xq28	0.596763	9.44874e-30	3.89794e-28
TMEM176A	7q36.1	0.596723	9.55133e-30	3.93216e-28
MRO	18q21.2	0.596678	9.66907e-30	3.97246e-28
TMEM119	12q23.3	0.59645	1.0289e-29	4.21851e-28
RBPMS2	15q22.31	0.596088	1.13511e-29	4.64444e-28
RASGRP4	19q13.2	0.595827	1.21852e-29	4.97552e-28
COL15A1	9q22.33	0.59554	1.31732e-29	5.36799e-28
HTR2A	13q14.2	0.595523	1.32326e-29	5.38127e-28
PHYHIP	8p21.3	0.595444	1.35197e-29	5.48686e-28
AARD	8q24.11	0.595327	1.39549e-29	5.65201e-28
SUGCT	7p14.1	0.595272	1.41657e-29	5.72579e-28
CCN5	20q13.12	0.59522	1.43669e-29	5.79543e-28
HSPG2	1p36.12	0.59515	1.46415e-29	5.89431e-28
STARD13	13q13.1	0.594961	1.54095e-29	6.19103e-28
SLCO2B1	11q13.4	0.59489	1.57076e-29	6.28557e-28
SERPINF1	17p13.3	0.594893	1.56936e-29	6.28557e-28
