# Supplementary material for: Upregulation of dihydropyrimidinase-like 3 (DPYSL3) protein predicts poor prognosis in urothelial carcinoma
Source: BMC Cancer. 2023 Jun 28;23:599. doi: 10.1186/s12885-023-11090-z (PMC10304234; doi:10.1186/s12885-023-11090-z)
Supplement: Supplementary file 5 — Additional file 5: Table S4. The top 500 most significant differentially expressed genes negatively correlated with DPYSL3 expression in bladder cancer. [file 12885_2023_11090_MOESM5_ESM.xlsx]

## Sheet: 工作表1
Table S4. The Top 500 Most Significant Differentially Expressed Genes That Negatively Correlated with DPYSL3 Expression in TCGA BLCA Dataset
Correlated Gene	Cytoband	Spearman's Correlation	p-Value	q-Value
PLEKHH1	14q24.1	-0.487932	5.43065e-19	9.39935e-18
MAP7	6q23.3	-0.479314	2.70612e-18	4.4563e-17
OVOL1	11q13.1	-0.470338	1.37454e-17	2.15363e-16
ID1	20q11.21	-0.464117	4.12366e-17	6.22219e-16
CRB3	19p13.3	-0.460996	7.09618e-17	1.05015e-15
ESRRA	11q13.1	-0.457777	1.23512e-16	1.79523e-15
DTX4	11q12.1	-0.455061	1.96228e-16	2.80438e-15
CHMP4C	8q21.13	-0.452407	3.07269e-16	4.32946e-15
SSH3	11q13.2	-0.45211	3.23006e-16	4.53204e-15
SLC22A5	5q31.1	-0.446682	7.97804e-16	1.08441e-14
KLHL31	6p12.1	-0.445495	9.70191e-16	1.30806e-14
CLUH	17p13.3	-0.440519	2.18478e-15	2.87019e-14
ARHGAP27	17q21.31	-0.437234	3.70691e-15	4.78812e-14
NELFA	4p16.3	-0.436603	4.10005e-15	5.26533e-14
JMJD7-PLA2G4B	15q15.1	-0.43657	4.12203e-15	5.29016e-14
TMEM154	4q31.3	-0.433758	6.44559e-15	8.16741e-14
CCDC125	5q13.2	-0.432388	8.0013e-15	1.00749e-13
NFXL1	4p12	-0.432015	8.48528e-15	1.06508e-13
CD2AP	6p12.3	-0.42879	1.40564e-14	1.73391e-13
ZBTB9	6p21.32	-0.428743	1.41589e-14	1.74333e-13
ATP8B1	18q21.31	-0.42442	2.7617e-14	3.3327e-13
ARHGAP27P1	17q24.1	-0.421987	4.00535e-14	4.77019e-13
HIP1R	12q24.31	-0.421932	4.03917e-14	4.80474e-13
AP1AR	4q25	-0.420713	4.86047e-14	5.73398e-13
EXOC1	4q12	-0.419439	5.89335e-14	6.90364e-13
MARVELD2	5q13.2	-0.418053	7.26151e-14	8.43229e-13
NADSYN1	11q13.4	-0.415112	1.12705e-13	1.29005e-12
TRAF4	17q11.2	-0.414773	1.18541e-13	1.35452e-12
SLC25A10	17q25.3	-0.413159	1.50565e-13	1.7068e-12
NFYA	6p21.1	-0.409442	2.59922e-13	2.88117e-12
ESRP2	16q22.1	-0.409354	2.63276e-13	2.91512e-12
FER1L4	20q11.22	-0.408614	2.93261e-13	3.22926e-12
FOXA1	14q21.1	-0.407992	3.21067e-13	3.52381e-12
LPAR2	19p13.11	-0.407163	3.62087e-13	3.95666e-12
POLR1C	6p21.1	-0.406105	4.21941e-13	4.59314e-12
FAM162A	3q21.1	-0.405935	4.32448e-13	4.68966e-12
TRMT10C	3q12.3	-0.405894	4.34963e-13	4.71438e-12
PCGF3	4p16.3	-0.40422	5.53445e-13	5.94382e-12
TBC1D3	17q12	-0.40399	5.71963e-13	6.12335e-12
SLC38A1	12q13.11	-0.402731	6.84921e-13	7.29319e-12
YOD1	1q32.1	-0.401733	7.89527e-13	8.37585e-12
RNF128	Xq22.3	-0.400601	9.27263e-13	9.77486e-12
MARS2	2q33.1	-0.40056	9.32616e-13	9.82611e-12
OXSM	3p24.2	-0.400395	9.54648e-13	1.00529e-11
ZNF443	19p13.2	-0.399937	1.01859e-12	1.07037e-11
SLTM	15q22.1	-0.399843	1.03235e-12	1.08313e-11
NR2F6	19p13.11	-0.399512	1.08171e-12	1.13136e-11
AGAP11	10q23.2	-0.399362	1.10481e-12	1.15492e-11
NFATC2IP	16p11.2	-0.399175	1.13443e-12	1.1834e-11
AP1G2	14q11.2	-0.398307	1.28195e-12	1.32898e-11
LRRC1	6p12.1	-0.396949	1.55099e-12	1.5996e-11
ULK3	15q24.1	-0.395447	1.91313e-12	1.95721e-11
CD46	1q32.2	-0.395446	1.91338e-12	1.95721e-11
LUC7L3	17q21.33	-0.39523	1.97162e-12	2.01267e-11
ZNF165	6p22.1	-0.395223	1.97357e-12	2.01362e-11
ZNF692	1q44	-0.394564	2.16302e-12	2.19795e-11
KDF1	1p36.11	-0.393903	2.37079e-12	2.40176e-11
PIGL	17p11.2	-0.391745	3.19355e-12	3.18686e-11
METAP1	4q23	-0.391121	3.47986e-12	3.45191e-11
TMEM51-AS1	1p36.21	-0.390889	3.59214e-12	3.55976e-11
GGT6	17p13.2	-0.390837	3.61815e-12	3.58376e-11
TMEM134	11q13.2	-0.389628	4.26882e-12	4.20742e-11
DND1	5q31.3	-0.389361	4.42748e-12	4.35735e-11
KLF5	13q22.1	-0.388924	4.69923e-12	4.61119e-11
CCNT2	2q21.3	-0.388344	5.08556e-12	4.97808e-11
GNL3	3p21.1	-0.387938	5.3738e-12	5.24228e-11
VEGFA	6p21.1	-0.387931	5.37898e-12	5.24476e-11
SPIRE2	16q24.3	-0.38751	5.69507e-12	5.54486e-11
PHLPP1	18q21.33	-0.385308	7.66899e-12	7.38763e-11
GOLGA6L9	15q25.2	-0.385293	7.68411e-12	7.39864e-11
OFD1	Xp22.2	-0.385028	7.96314e-12	7.65257e-11
CSTB	21q22.3	-0.384803	8.20796e-12	7.88027e-11
TRERF1	6p21.1	-0.38406	9.06876e-12	8.67341e-11
NDUFA7	19p13.2	-0.383696	9.52203e-12	9.08088e-11
TCERG1	5q32	-0.383419	9.88124e-12	9.40998e-11
PRICKLE3	Xp11.23	-0.383406	9.8981e-12	9.42156e-11
RAPGEFL1	17q21.1	-0.383329	1.00011e-11	9.51506e-11
HOOK2	19p13.13	-0.383006	1.04423e-11	9.91126e-11
SRSF6	20q13.11	-0.382857	1.06527e-11	1.01014e-10
TNK1	17p13.1	-0.382247	1.15553e-11	1.09056e-10
ERBB3	12q13.2	-0.382158	1.16921e-11	1.10139e-10
CLUHP3	16p11.2	-0.381134	1.33986e-11	1.25505e-10
CHKB-CPT1B	22q13.33	-0.38112	1.3423e-11	1.25675e-10
PABIR2	Xq26.3	-0.380674	1.42413e-11	1.33211e-10
THRB	3p24.2	-0.38038	1.48053e-11	1.38358e-10
C6ORF136	6p21.33	-0.380087	1.5391e-11	1.43563e-10
CDC42BPG	11q13.1	-0.380054	1.54594e-11	1.44134e-10
KIAA1522	1p35.1	-0.379211	1.72794e-11	1.60504e-10
EPN3	17q21.33	-0.379133	1.74577e-11	1.62085e-10
PLXNB1	3p21.31	-0.378979	1.78144e-11	1.65244e-10
CNKSR1	1p36.11	-0.378296	1.94917e-11	1.80118e-10
TBC1D8	2q11.2	-0.378015	2.02247e-11	1.86563e-10
ZFP62	5q35.3	-0.377702	2.10716e-11	1.94196e-10
GRHL1	2p25.1	-0.377532	2.1548e-11	1.98313e-10
E2F8	11p15.1	-0.37751	2.16082e-11	1.98775e-10
SAMD10	20q13.33	-0.376671	2.41184e-11	2.20852e-10
MTHFD2L	4q13.3	-0.376481	2.47226e-11	2.26074e-10
ZNF600	19q13.42	-0.375911	2.66316e-11	2.42644e-10
LINC00930	15q26.1	-0.375746	2.72121e-11	2.47369e-10
KAT2A	17q21.2	-0.375564	2.78637e-11	2.52604e-10
HSD17B2	16q23.3	-0.375321	2.87616e-11	2.60154e-10
TMEM30B	14q23.1	-0.375194	2.92408e-11	2.6425e-10
NFRKB	11q24.3	-0.375174	2.93163e-11	2.64813e-10
PTCD3	2p11.2	-0.3751	2.96003e-11	2.67257e-10
CSAD	12q13.13	-0.374872	3.04889e-11	2.75033e-10
MCCC2	5q13.2	-0.374667	3.13132e-11	2.82214e-10
ARV1	1q42.2	-0.374103	3.36888e-11	3.03078e-10
WDR77	1p13.2	-0.3732	3.78628e-11	3.38801e-10
AATBC	21q22.3	-0.373119	3.82621e-11	3.42221e-10
C10ORF95	10q24.32	-0.372916	3.92759e-11	3.50648e-10
RXRA	9q34.2	-0.372865	3.95376e-11	3.52526e-10
CATSPER2	15q15.3	-0.37233	4.23606e-11	3.7736e-10
HMGCS2	1p12	-0.371359	4.79929e-11	4.26017e-10
FAM83H	8q24.3	-0.371354	4.80216e-11	4.26082e-10
SH3BP1	22q13.1	-0.371246	4.86897e-11	4.31819e-10
RELCH	18q21.33	-0.371143	4.93369e-11	4.37172e-10
ZNF552	19q13.43	-0.370885	5.10012e-11	4.5092e-10
CYP3A5	7q22.1	-0.370247	5.53373e-11	4.87105e-10
TMC4	19q13.42	-0.369722	5.91736e-11	5.17685e-10
PIGA	Xp22.2	-0.369519	6.07304e-11	5.31072e-10
DQX1	2p13.1	-0.369359	6.19776e-11	5.41506e-10
PLIN5	19p13.3	-0.368426	6.97919e-11	6.07129e-10
ZNF440	19p13.2	-0.368328	7.06666e-11	6.14471e-10
FOXQ1	6p25.3	-0.368199	7.18374e-11	6.24108e-10
ZNF799	19p13.2	-0.368185	7.19624e-11	6.24923e-10
IP6K2	3p21.31	-0.368175	7.20617e-11	6.25514e-10
HAPLN1	5q14.3	-0.368162	7.21744e-11	6.26221e-10
PICK1	22q13.1	-0.368074	7.29832e-11	6.3269e-10
HAUS3	4p16.3	-0.367601	7.75011e-11	6.71273e-10
REG4	1p12	-0.36743	7.91941e-11	6.85047e-10
HEXIM1	17q21.31	-0.36674	8.64137e-11	7.43961e-10
TBC1D3B	17q12	-0.366502	8.90503e-11	7.63749e-10
C5ORF63	5q23.2	-0.3658	9.72933e-11	8.32255e-10
LYPLA1	8q11.23	-0.365791	9.74033e-11	8.32839e-10
TMEM184A	7p22.3	-0.365438	1.01837e-10	8.68519e-10
NOL12	22q13.1	-0.365415	1.02121e-10	8.70575e-10
TMC7	16p12.3	-0.365328	1.03243e-10	8.79389e-10
CHERP	19p13.11	-0.364896	1.09002e-10	9.26469e-10
RAB25	1q22	-0.364827	1.09956e-10	9.3418e-10
FAAH	1p33	-0.364698	1.11755e-10	9.48664e-10
ALG13	Xq23	-0.363979	1.22285e-10	1.0341e-09
KHDC4	1q22	-0.363884	1.23746e-10	1.04557e-09
MBTD1	17q21.33	-0.363736	1.26062e-10	1.06424e-09
GK5	3q23	-0.363708	1.26502e-10	1.06751e-09
FBP1	9q22.32	-0.363304	1.33054e-10	1.12091e-09
SRCIN1	17q12	-0.362887	1.40158e-10	1.17728e-09
ZNF823	19p13.2	-0.362696	1.43531e-10	1.20409e-09
MAGIX	Xp11.23	-0.362603	1.45204e-10	1.21762e-09
GRAMD1C	3q13.31	-0.362421	1.48528e-10	1.24429e-09
CCNL2	1p36.33	-0.362279	1.51182e-10	1.26491e-09
MRPL32	7p14.1	-0.361947	1.57548e-10	1.31624e-09
PLEKHA6	1q32.1	-0.361877	1.58931e-10	1.32662e-09
DDR1	6p21.33	-0.361764	1.61165e-10	1.3447e-09
BDH1	3q29	-0.360954	1.78201e-10	1.47883e-09
TCAIM	3p21.31	-0.360756	1.82624e-10	1.51364e-09
PGAP2	11p15.4	-0.360613	1.85881e-10	1.53873e-09
VPS37B	12q24.31	-0.360208	1.95426e-10	1.6094e-09
RBBP8NL	20q13.33	-0.360102	1.97988e-10	1.62951e-09
ENGASE	17q25.3	-0.359287	2.18925e-10	1.79041e-09
DDX12P	12p13.31	-0.359141	2.22892e-10	1.81951e-09
FEM1A	19p13.3	-0.358646	2.36874e-10	1.92893e-09
PPFIBP2	11p15.4	-0.358375	2.44891e-10	1.98935e-09
SYTL1	1p36.11	-0.357933	2.58546e-10	2.09348e-09
AKAP8	19p13.12	-0.357907	2.59346e-10	2.09911e-09
SLC45A3	1q32.1	-0.357784	2.63285e-10	2.12927e-09
GRSF1	4q13.3	-0.357749	2.64429e-10	2.13766e-09
TMCO6	5q31.3	-0.357598	2.69351e-10	2.1713e-09
ARL6IP1	16p12.3	-0.357569	2.70302e-10	2.17809e-09
LETMD1	12q13.12	-0.357432	2.74901e-10	2.2107e-09
CC2D1A	19p13.12	-0.356753	2.98671e-10	2.39415e-09
WDR90	16p13.3	-0.356678	3.01412e-10	2.41323e-09
ADCY10P1	6p21.1	-0.356158	3.21113e-10	2.56276e-09
NSUN6	10p12.31	-0.356032	3.26099e-10	2.60063e-09
TFCP2L1	2q14.2	-0.356031	3.26118e-10	2.60063e-09
ATG4D	19p13.2	-0.355979	3.28185e-10	2.61294e-09
SLITRK6	13q31.1	-0.355541	3.46163e-10	2.7504e-09
PPARG	3p25.2	-0.355105	3.64984e-10	2.89556e-09
AGR2	7p21.1	-0.354133	4.10571e-10	3.24307e-09
RGL2	6p21.32	-0.35394	4.20278e-10	3.31451e-09
LIPT2	11q13.4	-0.353717	4.31746e-10	3.40228e-09
PLA2G4F	15q15.1	-0.353628	4.364e-10	3.43624e-09
ZNF195	11p15.5	-0.35307	4.66783e-10	3.65964e-09
PPIP5K1	15q15.3	-0.353008	4.70301e-10	3.68578e-09
EPOP	17q12	-0.352726	4.86509e-10	3.80451e-09
GSDMB	17q21.1	-0.352693	4.88476e-10	3.81774e-09
NPAS2	2q11.2	-0.352135	5.22371e-10	4.06677e-09
EVPLL	17p11.2	-0.351855	5.40177e-10	4.20212e-09
COX18	4q13.3	-0.351488	5.64487e-10	4.38782e-09
DUS1L	17q25.3	-0.351378	5.72008e-10	4.44111e-09
PYM1	12q13.2	-0.35094	6.02771e-10	4.66547e-09
TMEM63A	1q42.12	-0.350614	6.26706e-10	4.83949e-09
AARS2	6p21.1	-0.350408	6.42338e-10	4.95639e-09
HES1	3q29	-0.3504	6.42951e-10	4.9592e-09
POU5F1	6p21.33	-0.349935	6.79626e-10	5.23199e-09
TRPV1	17p13.2	-0.349598	7.07429e-10	5.43766e-09
SIRT7	17q25.3	-0.349107	7.49929e-10	5.75329e-09
ESRP1	8q22.1	-0.348856	7.7264e-10	5.92071e-09
AOC2	17q21.31	-0.348798	7.77985e-10	5.95939e-09
SMIM15	5q12.1	-0.348593	7.97088e-10	6.09871e-09
MZF1	19q13.43	-0.34853	8.03136e-10	6.14264e-09
ANKRA2	5q13.2	-0.348376	8.1788e-10	6.24824e-09
AGAP4	10q11.22	-0.348354	8.20034e-10	6.26231e-09
DHX34	19q13.32	-0.348126	8.4249e-10	6.42644e-09
PLA2G12A	4q25	-0.347925	8.62742e-10	6.57089e-09
LIMD1	3p21.31	-0.347882	8.67139e-10	6.60187e-09
CBR4	4q32.3	-0.347741	8.8179e-10	6.70831e-09
PLA2G4D	15q15.1	-0.347711	8.8491e-10	6.72949e-09
TMEM161B	5q14.3	-0.34764	8.92288e-10	6.78044e-09
BTBD16	10q26.13	-0.347486	9.08748e-10	6.90289e-09
BCKDHB	6q14.1	-0.347355	9.22917e-10	7.00521e-09
PLEKHH3	17q21.2	-0.347255	9.33838e-10	7.08272e-09
KRR1	12q21.2	-0.346924	9.71026e-10	7.35641e-09
STRC	15q15.3	-0.346801	9.85172e-10	7.46075e-09
UQCC1	20q11.22	-0.34677	9.88806e-10	7.48261e-09
NAA40	11q13.1	-0.346566	1.01285e-09	7.6588e-09
COX6A1	12q24.31	-0.346562	1.01336e-09	7.65974e-09
GCLC	6p12.1	-0.346504	1.02031e-09	7.70648e-09
MTX2	2q31.1	-0.346406	1.03212e-09	7.78974e-09
TRMU	22q13.31	-0.346349	1.03903e-09	7.83598e-09
HOMEZ	14q11.2	-0.34586	1.10054e-09	8.28736e-09
U2AF2	19q13.42	-0.345796	1.10881e-09	8.3465e-09
TMEM94	17q25.1	-0.345524	1.14478e-09	8.61079e-09
ZBTB7B	1q21.3	-0.345466	1.15267e-09	8.66688e-09
UBE2N	12q22	-0.345461	1.15337e-09	8.6689e-09
SHROOM1	5q31.1	-0.345351	1.16835e-09	8.76502e-09
HSD17B4	5q23.1	-0.345287	1.17711e-09	8.82746e-09
ZNF721	4p16.3	-0.345279	1.17822e-09	8.83246e-09
TBX3	12q24.21	-0.345253	1.18175e-09	8.85558e-09
RC3H1	1q25.1	-0.345224	1.18581e-09	8.88269e-09
ZDHHC23	3q13.31	-0.345202	1.18883e-09	8.902e-09
ISOC1	5q23.3	-0.344934	1.22677e-09	9.17924e-09
SH3YL1	2p25.3	-0.344605	1.27501e-09	9.51525e-09
TRMT10A	4q23	-0.344417	1.30333e-09	9.70847e-09
CFAP44	3q13.2	-0.344399	1.30607e-09	9.72527e-09
ZNF431	19p12	-0.344261	1.32728e-09	9.86485e-09
MST1P2	1p36.13	-0.344081	1.35538e-09	1.00662e-08
MRRF	9q33.2	-0.343597	1.43412e-09	1.06195e-08
GUF1	4p12	-0.343382	1.47051e-09	1.08769e-08
HCN3	1q22	-0.343281	1.48783e-09	1.09928e-08
ANKRD13D	11q13.2	-0.343147	1.51123e-09	1.11575e-08
MRI1	19p13.13	-0.343011	1.53541e-09	1.13234e-08
SRSF2	17q25.2	-0.342966	1.54344e-09	1.13785e-08
SEMA3F	3p21.31	-0.342789	1.57554e-09	1.16022e-08
ERI2	16p12.3	-0.342774	1.5783e-09	1.16184e-08
GOLGA8A	15q14	-0.342567	1.61659e-09	1.18827e-08
PABPC1L	20q13.12	-0.342122	1.70229e-09	1.24806e-08
SRC	20q11.23	-0.341951	1.73635e-09	1.27209e-08
FANCL	2p16.1	-0.341931	1.74044e-09	1.27443e-08
ABHD17C	15q25.1	-0.341929	1.74082e-09	1.27443e-08
TC2N	14q32.12	-0.34187	1.75266e-09	1.28123e-08
WDR97	8q24.3	-0.341813	1.7643e-09	1.28905e-08
FAM200A	7q22.1	-0.341622	1.80379e-09	1.31524e-08
MTMR4	17q22	-0.341084	1.91961e-09	1.39613e-08
ACOXL	2q13	-0.340838	1.97491e-09	1.43374e-08
SPRYD4	12q13.3	-0.340832	1.97631e-09	1.43424e-08
MIEN1	17q12	-0.340786	1.98677e-09	1.44131e-08
PEX11A	15q26.1	-0.340743	1.99654e-09	1.44735e-08
SS18L1	20q13.33	-0.340582	2.03407e-09	1.47136e-08
SLC38A2	12q13.11	-0.340467	2.06104e-09	1.48925e-08
DDX55	12q24.31	-0.340402	2.07669e-09	1.49947e-08
CYP4F12	19p13.12	-0.33981	2.22299e-09	1.60222e-08
CXXC1	18q21.1	-0.339757	2.2367e-09	1.61152e-08
HADH	4q25	-0.33947	2.31171e-09	1.66317e-08
DNAJA4	15q25.1	-0.339447	2.31761e-09	1.66682e-08
C1ORF159	1p36.33	-0.339407	2.32832e-09	1.67391e-08
CCAR1	10q21.3	-0.339328	2.34962e-09	1.68862e-08
TSEN2	3p25.2	-0.339278	2.36302e-09	1.69764e-08
LNX1	4q12	-0.338907	2.46577e-09	1.76765e-08
UVSSA	4p16.3	-0.338677	2.53165e-09	1.81163e-08
KRTAP5-10	11q13.4	-0.338379	2.61948e-09	1.87082e-08
ACY1	3p21.2	-0.338082	2.70988e-09	1.93226e-08
PIK3C2B	1q32.1	-0.337721	2.82414e-09	2.01087e-08
UBN2	7q34	-0.337601	2.86282e-09	2.03769e-08
USP3	15q22.31	-0.337554	2.87838e-09	2.04584e-08
DIP2A	21q22.3	-0.337301	2.96264e-09	2.10424e-08
GLTP	12q24.11	-0.337167	3.00824e-09	2.13512e-08
LRATD2	8q24.21	-0.336778	3.14412e-09	2.2276e-08
CCNG2	4q21.1	-0.336693	3.17483e-09	2.24538e-08
LPIN3	20q12	-0.33665	3.19054e-09	2.2557e-08
AQP3	9p13.3	-0.336567	3.22048e-09	2.27606e-08
STAP2	19p13.3	-0.336563	3.22204e-09	2.27636e-08
TBC1D3H	17q12	-0.336531	3.23399e-09	2.284e-08
PLEKHG6	12p13.31	-0.336514	3.24007e-09	2.28748e-08
S100P	4p16.1	-0.336447	3.26502e-09	2.30266e-08
RBM47	4p14	-0.336001	3.43448e-09	2.41536e-08
ELF3	1q32.1	-0.335778	3.52218e-09	2.4753e-08
CNOT11	2q11.2	-0.335619	3.58626e-09	2.51679e-08
DHX15	4p15.2	-0.335401	3.67594e-09	2.57883e-08
BCAT2	19q13.33	-0.335212	3.75534e-09	2.63268e-08
MAOA	Xp11.3	-0.335038	3.82985e-09	2.68116e-08
TRMT13	1p21.2	-0.334885	3.89664e-09	2.72315e-08
TMEM41B	11p15.4	-0.334853	3.911e-09	2.73129e-08
PHF8	Xp11.22	-0.334751	3.9564e-09	2.76106e-08
ZNF57	19p13.3	-0.334634	4.00863e-09	2.79556e-08
GALE	1p36.11	-0.33456	4.04265e-09	2.81536e-08
TSGA10	2q11.2	-0.334476	4.08073e-09	2.84089e-08
LEAP2	5q31.1	-0.334398	4.11678e-09	2.86499e-08
BICDL2	16p13.3	-0.334364	4.133e-09	2.87528e-08
COIL	17q22	-0.334352	4.13851e-09	2.87811e-08
FASTKD1	2q31.1	-0.334222	4.19953e-09	2.91953e-08
MFSD8	4q28.2	-0.334036	4.28848e-09	2.9774e-08
ZNF682	19p12	-0.334035	4.28871e-09	2.9774e-08
RAB11A	15q22.31	-0.33361	4.49879e-09	3.11999e-08
CAMSAP3	19p13.2	-0.333537	4.53599e-09	3.14361e-08
ALAS1	3p21.2	-0.333518	4.54563e-09	3.14846e-08
RHBG	1q22	-0.333504	4.55281e-09	3.15091e-08
HPGD	4q34.1	-0.332893	4.87647e-09	3.36559e-08
PAN2	12q13.3	-0.332631	5.02161e-09	3.4586e-08
TEFM	17q11.2	-0.33224	5.24663e-09	3.6059e-08
KRTAP5-9	11q13.4	-0.332237	5.2481e-09	3.6059e-08
ZNF223	19q13.31	-0.332021	5.37624e-09	3.69141e-08
NR2C1	12q22	-0.331874	5.46522e-09	3.74737e-08
TEKT5	16p13.13	-0.331766	5.53183e-09	3.79044e-08
ZNF296	19q13.32	-0.331381	5.77478e-09	3.95015e-08
PCP2	19p13.2	-0.331332	5.80674e-09	3.96794e-08
ZNF138	7q11.21	-0.331259	5.85379e-09	3.99736e-08
PILRB	7q22.1	-0.33118	5.90548e-09	4.03128e-08
GOLT1A	1q32.1	-0.331008	6.02014e-09	4.10675e-08
PHGR1	15q15.1	-0.330679	6.24446e-09	4.24674e-08
SPINK4	9p13.3	-0.330614	6.28957e-09	4.27452e-08
CNTD1	17q21.2-q21.31	-0.33055	6.33457e-09	4.30363e-08
TMEM69	1p34.1	-0.330398	6.44291e-09	4.37576e-08
SLC25A36	3q23	-0.330364	6.46731e-09	4.39084e-08
ANKRD46	8q22.3	-0.330329	6.49213e-09	4.40619e-08
CASP9	1p36.21	-0.330166	6.61106e-09	4.48083e-08
SEMA6A	5q23.1	-0.330084	6.67165e-09	4.51884e-08
TNFRSF21	6p12.3	-0.329742	6.92926e-09	4.68697e-08
ZNF558	19p13.2	-0.329598	7.04079e-09	4.7608e-08
ZNF321P	19q13.41	-0.329332	7.25163e-09	4.89675e-08
MGST2	4q31.1	-0.329323	7.25884e-09	4.89996e-08
RSRP1	1p36.11	-0.329079	7.45765e-09	5.02569e-08
SCAP	3p21.31	-0.329056	7.47677e-09	5.03687e-08
RAD9A	11q13.2	-0.328884	7.62025e-09	5.12835e-08
TOB1	17q21.33	-0.32884	7.65733e-09	5.15158e-08
RPL36A	Xq22.1	-0.327939	8.45784e-09	5.67106e-08
PGBD2	1q	-0.327893	8.50063e-09	5.69593e-08
PDE8A	15q25.3	-0.327557	8.82118e-09	5.90084e-08
MRPL16	11q12.1	-0.327386	8.98907e-09	6.00405e-08
EVPL	17q25.1	-0.327384	8.99047e-09	6.00405e-08
ZNF100	19p13.1	-0.327299	9.07535e-09	6.05467e-08
ADGRV1	5q14.3	-0.327042	9.33466e-09	6.22352e-08
CYP2D6	22q13.2	-0.326856	9.52778e-09	6.34805e-08
ORC4	2q23.1	-0.326836	9.5485e-09	6.35973e-08
PDCD2	6q27	-0.326778	9.60959e-09	6.39616e-08
FRAT2	10q24.1	-0.32668	9.71314e-09	6.45864e-08
ILDR1	3q13.33	-0.326618	9.77981e-09	6.49865e-08
KIFC2	8q24.3	-0.326554	9.8484e-09	6.53555e-08
ILF3	19p13.2	-0.326507	9.899e-09	6.56477e-08
AGAP6	10q11.23	-0.326461	9.94882e-09	6.59126e-08
MRPL27	17q21.33	-0.326396	1.00201e-08	6.6319e-08
ICA1	7p21.3	-0.326365	1.00549e-08	6.65053e-08
POU5F1B	8q24.21	-0.326314	1.01107e-08	6.68523e-08
MTERF1	7q21.2	-0.325988	1.04784e-08	6.91919e-08
FXYD3	19q13.12	-0.325945	1.05278e-08	6.9495e-08
GOLGA2P10	15q25.2	-0.325423	1.1145e-08	7.3306e-08
ERN2	16p12.2	-0.32542	1.11491e-08	7.3306e-08
FAAH2	Xp11.21	-0.325393	1.11824e-08	7.34935e-08
RSKR	17q11.2	-0.32519	1.14329e-08	7.49999e-08
MGST1	12p12.3	-0.325179	1.14465e-08	7.50642e-08
U2SURP	3q23	-0.325113	1.15293e-08	7.55084e-08
THUMPD2	2p22.1	-0.324824	1.18983e-08	7.77274e-08
SLC26A1	4p16.3	-0.324635	1.21449e-08	7.91771e-08
RAMAC	15q25.2	-0.32431	1.25819e-08	8.18859e-08
FDPSP2	7q11.23	-0.324254	1.26588e-08	8.2313e-08
ADIRF	10q23.2	-0.324043	1.29534e-08	8.40921e-08
ADAT2	6q24.2	-0.323677	1.34784e-08	8.72738e-08
HECTD2-AS1	10q23.32	-0.323599	1.35922e-08	8.79821e-08
CIAO1	2q11.2	-0.323264	1.40951e-08	9.11197e-08
ZNF107	7q11.21	-0.323187	1.42131e-08	9.18232e-08
TRAK1	3p22.1	-0.323079	1.43798e-08	9.28399e-08
DHRS2	14q11.2	-0.323042	1.44387e-08	9.31002e-08
CEP95	17q23.3	-0.322986	1.45253e-08	9.36284e-08
ACSL5	10q25.2	-0.322722	1.49468e-08	9.6252e-08
ZMYND8	20q13.12	-0.322565	1.5203e-08	9.77446e-08
ACP6	1q21.2	-0.322507	1.52979e-08	9.83233e-08
CCNL1	3q25.31	-0.322357	1.55483e-08	9.98684e-08
MIGA2	9q34.11	-0.322249	1.57298e-08	1.01002e-07
DDX39B	6p21.33	-0.322181	1.58456e-08	1.01713e-07
MFAP3L	4q33	-0.322049	1.60724e-08	1.03136e-07
SLC44A3	1p21.3	-0.321982	1.61899e-08	1.03856e-07
CLASRP	19q13.32	-0.321549	1.69631e-08	1.08642e-07
LINC00894	Xq28	-0.321543	1.69734e-08	1.08673e-07
UGT2B28	4q13.2	-0.321415	1.72092e-08	1.10148e-07
FAM219B	15q24.1-q24.2	-0.321363	1.73052e-08	1.10727e-07
SRPK1	6p21.31	-0.32134	1.73484e-08	1.10967e-07
ENOSF1	18p11.32	-0.321266	1.74881e-08	1.11754e-07
ZNF436-AS1	1p36.12	-0.321175	1.76595e-08	1.12813e-07
AP1M2	19p13.2	-0.321002	1.79905e-08	1.14781e-07
ANKRD20A9P	13q11	-0.320943	1.8106e-08	1.15481e-07
MKNK2	19p13.3	-0.320909	1.81712e-08	1.1586e-07
GOLGA2P5	12q23.1	-0.320664	1.86566e-08	1.18728e-07
VIPR1	3p22.1	-0.320647	1.86897e-08	1.18863e-07
SRRT	7q22.1	-0.320638	1.87087e-08	1.18946e-07
EXOC7	17q25.1	-0.320262	1.9478e-08	1.23759e-07
SRP9	1q42.12	-0.320219	1.95669e-08	1.24284e-07
PLA2G6	22q13.1	-0.320147	1.9719e-08	1.2517e-07
GTPBP10	7q21.13	-0.320111	1.97959e-08	1.25619e-07
ZNF266	19p13.2	-0.319997	2.00386e-08	1.27118e-07
ZNF586	19q13.43	-0.319929	2.01849e-08	1.27885e-07
ZCCHC8	12q24.31	-0.319873	2.03061e-08	1.28571e-07
ZSCAN16	6p22.1	-0.319861	2.03323e-08	1.28696e-07
UBA6	4q13.2	-0.319845	2.03662e-08	1.2887e-07
PTCD1	7q22.1	-0.319819	2.0424e-08	1.29179e-07
CBLC	19q13.32	-0.319781	2.05055e-08	1.29629e-07
DENND2D	1p13.3-p13.2	-0.31975	2.05751e-08	1.30028e-07
CYB5A	18q22.3	-0.319647	2.08029e-08	1.31425e-07
NSUN5P2	7q11.23	-0.319643	2.08123e-08	1.31443e-07
SCARNA12	12p13.31	-0.319343	2.14899e-08	1.35509e-07
ZNF91	19p12	-0.319147	2.19431e-08	1.38192e-07
NBR2	17q21.31	-0.319122	2.20033e-08	1.38528e-07
PRKCZ	1p36.33	-0.319054	2.21619e-08	1.39395e-07
RUNDC1	17q21.31	-0.318827	2.27063e-08	1.42685e-07
NUP50	22q13.31	-0.318783	2.28129e-08	1.43265e-07
UQCRH	1p33	-0.318692	2.30343e-08	1.44564e-07
ZNF207	17q11.2	-0.31866	2.31133e-08	1.44984e-07
DANCR	4q12	-0.318659	2.31156e-08	1.44984e-07
PTK6	20q13.33	-0.31835	2.38894e-08	1.49649e-07
OR10H1	19p13.12	-0.31821	2.42463e-08	1.51837e-07
CRACR2B	11p15.5	-0.318195	2.42851e-08	1.52032e-07
CAPN14	2p23.1	-0.318132	2.44494e-08	1.53013e-07
CCDC120	Xp11.23	-0.318031	2.47118e-08	1.5459e-07
UBE2O	17q25.1	-0.317887	2.50941e-08	1.56803e-07
URAHP	16q24.3	-0.317864	2.51546e-08	1.57132e-07
ZNF506	19p13.11	-0.317826	2.52557e-08	1.57665e-07
GATA3	10p14	-0.317756	2.54464e-08	1.58806e-07
SWSAP1	19p13.2	-0.317634	2.57776e-08	1.60772e-07
LRP5L	22q11.23	-0.317574	2.59421e-08	1.61547e-07
MST1	3p21.31	-0.317432	2.63362e-08	1.6395e-07
ADGRF1	6p12.3	-0.317299	2.67103e-08	1.66123e-07
RBM25	14q24.2	-0.317295	2.672e-08	1.66132e-07
PLEKHA7	11p15	-0.317205	2.69753e-08	1.67667e-07
ZNF493	19p12	-0.31712	2.72193e-08	1.69079e-07
ZNF253	19p13.11	-0.317108	2.72547e-08	1.69246e-07
PATZ1	22q12.2	-0.316996	2.75796e-08	1.71158e-07
FBXO41	2p13.2	-0.316633	2.86598e-08	1.77476e-07
GRHL2	8q22.3	-0.316567	2.88594e-08	1.78509e-07
CEBPA	19q13.11	-0.316551	2.89084e-08	1.78739e-07
CYP2C18	10q23.33	-0.316542	2.89383e-08	1.78869e-07
PCYT2	17q25.3	-0.316456	2.92013e-08	1.80327e-07
ALG1L	3q21.2	-0.316441	2.9248e-08	1.8056e-07
PRPF39	14q21.2	-0.316145	3.01754e-08	1.8617e-07
ECHDC2	1p32.3	-0.316128	3.02296e-08	1.86447e-07
CCDC14	3q21.1	-0.31608	3.03836e-08	1.87224e-07
ESM1	5q11.2	-0.315955	3.07874e-08	1.89595e-07
RAB15	14q23.3	-0.315734	3.15115e-08	1.93795e-07
SH2D3A	19p13.3	-0.315733	3.15178e-08	1.93795e-07
RAB40C	16p13.3	-0.315682	3.16851e-08	1.94704e-07
CATSPERB	14q32.12	-0.315544	3.21514e-08	1.97145e-07
ATXN7L3	17q21.31	-0.315495	3.23179e-08	1.98045e-07
HOXB3	17q21.32	-0.315454	3.2458e-08	1.98842e-07
LAMTOR3	4q23	-0.315364	3.27643e-08	2.00596e-07
CKMT1B	15q15.3	-0.315302	3.2979e-08	2.01849e-07
MCRIP2	16p13.3	-0.315271	3.30883e-08	2.02456e-07
FAM193B	5q35.3	-0.315238	3.32035e-08	2.02975e-07
ZNF140	12q24.33	-0.315047	3.38746e-08	2.06572e-07
YTHDC1	4q13.2	-0.315029	3.39386e-08	2.06899e-07
ELOVL6	4q25	-0.31496	3.41888e-08	2.08361e-07
PLEKHM1P1	17q24.1	-0.314784	3.48255e-08	2.12048e-07
NAA25	12q24.13	-0.314775	3.48566e-08	2.12173e-07
THEM6	8q24.3	-0.314649	3.53209e-08	2.14934e-07
FBXL19	16p11.2	-0.314459	3.60352e-08	2.19147e-07
ZNF485	10q11.21	-0.314445	3.6087e-08	2.19395e-07
POF1B	Xq21.1	-0.314358	3.64186e-08	2.21276e-07
SPTBN5	15q21	-0.314317	3.65727e-08	2.22078e-07
WFIKKN1	16p13.3	-0.314307	3.66112e-08	2.22244e-07
SNHG20	17q25.2	-0.314187	3.70776e-08	2.25007e-07
GRTP1	13q34	-0.314166	3.71582e-08	2.25428e-07
RUSC1-AS1	1q22	-0.313985	3.7869e-08	2.29601e-07
C3ORF62	3p21.31	-0.313905	3.81886e-08	2.31398e-07
UPF1	19p13.11	-0.313655	3.91998e-08	2.3731e-07
NECTIN1	11q23.3	-0.313614	3.93686e-08	2.3826e-07
ANKRD49	11q21	-0.313608	3.93937e-08	2.3834e-07
FGFR3	4p16.3	-0.313564	3.95732e-08	2.39353e-07
IL20RA	6q23.3	-0.313498	3.98475e-08	2.40866e-07
SH3GLB2	9q34.11	-0.313475	3.99441e-08	2.41378e-07
MBD1	18q21.1	-0.313432	4.01239e-08	2.42391e-07
PAXBP1	21q22.11	-0.313174	4.1221e-08	2.48869e-07
SNHG10	14q32.13	-0.313169	4.12414e-08	2.48916e-07
MPST	22q12.3	-0.313104	4.15208e-08	2.50527e-07
OVGP1	1p13.2	-0.31292	4.23263e-08	2.55079e-07
BZW2	7p21.1	-0.312719	4.32233e-08	2.60094e-07
PRPF40B	12q13.12	-0.31262	4.36701e-08	2.62703e-07
EWSR1	22q12.2	-0.3126	4.37604e-08	2.63089e-07
ZNF518A	10q24.1	-0.312557	4.39589e-08	2.64202e-07
GSTO2	10q25.1	-0.312523	4.41147e-08	2.65059e-07
TMEM63B	6p21.1	-0.312511	4.41713e-08	2.65319e-07
VSIG2	11q24.2	-0.312495	4.42452e-08	2.65684e-07
YDJC	22q11.21	-0.312428	4.45552e-08	2.67465e-07
FAM133B	7q21.2	-0.312139	4.5913e-08	2.75285e-07
MRPS26	20p13	-0.31189	4.71162e-08	2.82246e-07
MAPK8IP3	16p13.3	-0.311844	4.73409e-08	2.83507e-07
TMBIM6	12q13.12	-0.311408	4.95318e-08	2.96007e-07
SLC23A3	2q35	-0.311262	5.02918e-08	3.0028e-07
RGL3	19p13.2	-0.310959	5.18913e-08	3.09184e-07
ASCC2	22q12.2	-0.310558	5.4089e-08	3.21704e-07
ZNF786	7q36.1	-0.310496	5.44413e-08	3.23703e-07
SMUG1	12q13.13	-0.310413	5.49082e-08	3.26382e-07
ZNF513	2p23.3	-0.310142	5.64643e-08	3.35035e-07
PLA2G2F	1p36.12	-0.310068	5.6902e-08	3.37532e-07
ZNF211	19q13.4	-0.30998	5.74216e-08	3.40513e-07
