# Supplementary material for: Upregulation of dihydropyrimidinase-like 3 (DPYSL3) protein predicts poor prognosis in urothelial carcinoma
Source: BMC Cancer. 2023 Jun 28;23:599. doi: 10.1186/s12885-023-11090-z (PMC10304234; doi:10.1186/s12885-023-11090-z)
Supplement: Supplementary file 6 — Additional file 6: Table S5. GO enrichments of positively associated genes. [file 12885_2023_11090_MOESM6_ESM.xlsx]

## Sheet: GO analysis of 500 most positiv
Table S5. The Biological Processes of Gene Ontology Enrichments Analysis of The Top 500 Most Positively Correlated Transcripts with DPYSL3 of TGCA BLCA dataset performed on 20220220
GO biological process complete	Homo sapiens - REFLIST (20595)	upload_1 (502)	upload_1 (expected)	upload_1 (over/under)	upload_1 (fold Enrichment)	upload_1 (raw P-value)	upload_1 (FDR)
aorta smooth muscle tissue morphogenesis (GO:0060414)	4	3	0.1	+	30.77	0.000436	0.0173
mesenchyme migration (GO:0090131)	5	3	0.12	+	24.62	0.000686	0.025
hematopoietic stem cell migration to bone marrow (GO:0097241)	5	3	0.12	+	24.62	0.000686	0.0249
elastic fiber assembly (GO:0048251)	12	7	0.29	+	23.93	1.63e-07	1.95e-05
intramembranous ossification (GO:0001957)	7	4	0.17	+	23.44	9.15e-05	0.00481
relaxation of vascular associated smooth muscle (GO:0060087)	7	4	0.17	+	23.44	9.15e-05	0.0048
direct ossification (GO:0036072)	7	4	0.17	+	23.44	9.15e-05	0.00478
lung growth (GO:0060437)	6	3	0.15	+	20.51	0.00101	0.0349
regulation of Rho-dependent protein serine/threonine kinase activity (GO:2000298)	6	3	0.15	+	20.51	0.00101	0.0348
relaxation of smooth muscle (GO:0044557)	8	4	0.19	+	20.51	0.000135	0.00642
corticospinal tract morphogenesis (GO:0021957)	6	3	0.15	+	20.51	0.00101	0.0347
negative regulation of dendritic cell apoptotic process (GO:2000669)	7	3	0.17	+	17.58	0.00142	0.0451
positive regulation of integrin-mediated signaling pathway (GO:2001046)	7	3	0.17	+	17.58	0.00142	0.045
hematopoietic stem cell migration (GO:0035701)	7	3	0.17	+	17.58	0.00142	0.0449
negative regulation of metallopeptidase activity (GO:1905049)	7	3	0.17	+	17.58	0.00142	0.0448
regulation of collagen fibril organization (GO:1904026)	7	3	0.17	+	17.58	0.00142	0.0447
cardiac neural crest cell migration involved in outflow tract morphogenesis (GO:0003253)	7	3	0.17	+	17.58	0.00142	0.0446
mesenchymal-epithelial cell signaling (GO:0060638)	7	3	0.17	+	17.58	0.00142	0.0446
integrin activation (GO:0033622)	10	4	0.24	+	16.41	0.000262	0.0114
negative regulation of vascular associated smooth muscle cell migration (GO:1904753)	10	4	0.24	+	16.41	0.000262	0.0114
endothelial cell morphogenesis (GO:0001886)	11	4	0.27	+	14.92	0.000351	0.0144
vascular associated smooth muscle cell development (GO:0097084)	11	4	0.27	+	14.92	0.000351	0.0144
negative regulation of vascular associated smooth muscle cell proliferation (GO:1904706)	23	8	0.56	+	14.27	4.74e-07	5.19e-05
extracellular matrix assembly (GO:0085029)	34	11	0.83	+	13.27	6.07e-09	1.03e-06
collagen fibril organization (GO:0030199)	69	22	1.68	+	13.08	1.87e-16	8.61e-14
vascular associated smooth muscle cell differentiation (GO:0035886)	16	5	0.39	+	12.82	0.000111	0.0055
cell migration involved in heart development (GO:0060973)	17	5	0.41	+	12.07	0.000141	0.00667
negative regulation of smooth muscle cell migration (GO:0014912)	24	7	0.58	+	11.97	6.64e-06	0.000542
regulation of metallopeptidase activity (GO:1905048)	14	4	0.34	+	11.72	0.000743	0.0267
negative regulation of smooth muscle contraction (GO:0045986)	15	4	0.37	+	10.94	0.000924	0.0325
regulation of cell growth involved in cardiac muscle cell development (GO:0061050)	15	4	0.37	+	10.94	0.000924	0.0324
relaxation of muscle (GO:0090075)	24	6	0.58	+	10.26	6.43e-05	0.00362
vascular associated smooth muscle contraction (GO:0014829)	16	4	0.39	+	10.26	0.00113	0.0379
positive regulation of sprouting angiogenesis (GO:1903672)	21	5	0.51	+	9.77	0.000325	0.0137
collagen-activated signaling pathway (GO:0038065)	17	4	0.41	+	9.65	0.00137	0.044
positive regulation of cardiocyte differentiation (GO:1905209)	17	4	0.41	+	9.65	0.00137	0.044
heterophilic cell-cell adhesion via plasma membrane cell adhesion molecules (GO:0007157)	48	11	1.17	+	9.4	1.24e-07	1.6e-05
regulation of vascular associated smooth muscle cell migration (GO:1904752)	22	5	0.54	+	9.32	0.000391	0.0158
regulation of vascular associated smooth muscle cell proliferation (GO:1904705)	54	12	1.32	+	9.12	4.43e-08	6.49e-06
central nervous system projection neuron axonogenesis (GO:0021952)	27	6	0.66	+	9.12	0.000113	0.00559
negative regulation of fibroblast growth factor receptor signaling pathway (GO:0040037)	18	4	0.44	+	9.12	0.00165	0.0497
coronary vasculature morphogenesis (GO:0060977)	18	4	0.44	+	9.12	0.00165	0.0496
mesenchymal cell proliferation (GO:0010463)	18	4	0.44	+	9.12	0.00165	0.0495
regulation of cellular response to vascular endothelial growth factor stimulus (GO:1902547)	23	5	0.56	+	8.92	0.000467	0.0181
negative regulation of chondrocyte differentiation (GO:0032331)	23	5	0.56	+	8.92	0.000467	0.018
positive regulation of cardiac muscle tissue growth (GO:0055023)	28	6	0.68	+	8.79	0.000134	0.00643
negative regulation of muscle contraction (GO:0045932)	24	5	0.58	+	8.55	0.000554	0.0208
negative regulation of cartilage development (GO:0061037)	29	6	0.71	+	8.49	0.000159	0.0074
extracellular matrix organization (GO:0030198)	288	58	7.02	+	8.26	2.75e-32	8.62e-29
extracellular structure organization (GO:0043062)	289	58	7.04	+	8.23	3.23e-32	8.45e-29
aorta morphogenesis (GO:0035909)	30	6	0.73	+	8.21	0.000187	0.0085
regulation of collagen metabolic process (GO:0010712)	40	8	0.97	+	8.21	1.59e-05	0.00113
regulation of osteoblast proliferation (GO:0033688)	25	5	0.61	+	8.21	0.000651	0.0239
positive regulation of collagen biosynthetic process (GO:0032967)	25	5	0.61	+	8.21	0.000651	0.0239
external encapsulating structure organization (GO:0045229)	291	58	7.09	+	8.18	4.46e-32	9.99e-29
aorta development (GO:0035904)	56	11	1.36	+	8.06	4.79e-07	5.21e-05
endodermal cell differentiation (GO:0035987)	41	8	1	+	8.01	1.86e-05	0.00128
peptide cross-linking (GO:0018149)	36	7	0.88	+	7.98	6.35e-05	0.0036
positive regulation of osteoblast differentiation (GO:0045669)	67	13	1.63	+	7.96	4.95e-08	7.05e-06
negative regulation of smooth muscle cell proliferation (GO:0048662)	52	10	1.27	+	7.89	1.89e-06	0.000179
positive regulation of collagen metabolic process (GO:0010714)	26	5	0.63	+	7.89	0.000762	0.0273
regulation of sprouting angiogenesis (GO:1903670)	37	7	0.9	+	7.76	7.4e-05	0.00403
positive regulation of heart growth (GO:0060421)	32	6	0.78	+	7.69	0.000255	0.0112
regulation of fibroblast growth factor receptor signaling pathway (GO:0040036)	32	6	0.78	+	7.69	0.000255	0.0112
platelet aggregation (GO:0070527)	43	8	1.05	+	7.63	2.52e-05	0.00163
smooth muscle contraction (GO:0006939)	55	10	1.34	+	7.46	2.95e-06	0.000266
cell adhesion mediated by integrin (GO:0033627)	39	7	0.95	+	7.36	9.92e-05	0.00502
regulation of cardiocyte differentiation (GO:1905207)	28	5	0.68	+	7.33	0.00102	0.035
negative regulation of cellular response to growth factor stimulus (GO:0090288)	102	18	2.49	+	7.24	5.12e-10	1.03e-07
bone mineralization (GO:0030282)	51	9	1.24	+	7.24	1.14e-05	0.000855
positive regulation of phospholipase C activity (GO:0010863)	40	7	0.97	+	7.18	0.000114	0.00563
cell-matrix adhesion (GO:0007160)	132	23	3.22	+	7.15	2.5e-12	7.85e-10
basement membrane organization (GO:0071711)	29	5	0.71	+	7.07	0.00118	0.0392
regulation of release of sequestered calcium ion into cytosol by sarcoplasmic reticulum (GO:0010880)	29	5	0.71	+	7.07	0.00118	0.0391
regulation of membrane repolarization (GO:0060306)	35	6	0.85	+	7.03	0.000391	0.0159
regulation of collagen biosynthetic process (GO:0032965)	35	6	0.85	+	7.03	0.000391	0.0158
negative regulation of osteoblast differentiation (GO:0045668)	47	8	1.15	+	6.98	4.43e-05	0.00264
regulation of osteoblast differentiation (GO:0045667)	125	21	3.05	+	6.89	4.15e-11	1.07e-08
regulation of extracellular matrix organization (GO:1903053)	48	8	1.17	+	6.84	5.06e-05	0.00296
cell-substrate junction assembly (GO:0007044)	36	6	0.88	+	6.84	0.000447	0.0174
regulation of phospholipase C activity (GO:1900274)	42	7	1.02	+	6.84	0.00015	0.00699
central nervous system neuron axonogenesis (GO:0021955)	36	6	0.88	+	6.84	0.000447	0.0174
myofibril assembly (GO:0030239)	61	10	1.49	+	6.73	6.69e-06	0.000544
smooth muscle cell differentiation (GO:0051145)	37	6	0.9	+	6.65	0.000509	0.0194
cell-substrate junction organization (GO:0150115)	37	6	0.9	+	6.65	0.000509	0.0194
face morphogenesis (GO:0060325)	31	5	0.76	+	6.62	0.00153	0.0473
striated muscle cell development (GO:0055002)	62	10	1.51	+	6.62	7.61e-06	0.000612
regulation of smooth muscle cell migration (GO:0014910)	62	10	1.51	+	6.62	7.61e-06	0.000608
negative regulation of BMP signaling pathway (GO:0030514)	56	9	1.36	+	6.59	2.23e-05	0.00147
regulation of muscle hypertrophy (GO:0014743)	56	9	1.36	+	6.59	2.23e-05	0.00147
regulation of cell migration involved in sprouting angiogenesis (GO:0090049)	38	6	0.93	+	6.48	0.000577	0.0215
biomineralization (GO:0110148)	95	15	2.32	+	6.48	5.33e-08	7.53e-06
biomineral tissue development (GO:0031214)	95	15	2.32	+	6.48	5.33e-08	7.46e-06
endoderm formation (GO:0001706)	51	8	1.24	+	6.44	7.43e-05	0.00403
regulation of chondrocyte differentiation (GO:0032330)	51	8	1.24	+	6.44	7.43e-05	0.00401
apoptotic cell clearance (GO:0043277)	45	7	1.1	+	6.38	0.000219	0.0098
cellular response to amino acid stimulus (GO:0071230)	72	11	1.75	+	6.27	4.27e-06	0.000374
coronary vasculature development (GO:0060976)	46	7	1.12	+	6.24	0.000248	0.0109
regulation of cardiac muscle tissue growth (GO:0055021)	53	8	1.29	+	6.19	9.46e-05	0.00488
regulation of cardiac muscle hypertrophy (GO:0010611)	53	8	1.29	+	6.19	9.46e-05	0.00486
negative regulation of endothelial cell migration (GO:0010596)	53	8	1.29	+	6.19	9.46e-05	0.00485
tissue migration (GO:0090130)	100	15	2.44	+	6.15	9.75e-08	1.31e-05
artery morphogenesis (GO:0048844)	67	10	1.63	+	6.12	1.4e-05	0.00101
regulation of phospholipase activity (GO:0010517)	67	10	1.63	+	6.12	1.4e-05	0.001
vasodilation (GO:0042311)	47	7	1.15	+	6.11	0.000279	0.012
artery development (GO:0060840)	94	14	2.29	+	6.11	2.82e-07	3.15e-05
autonomic nervous system development (GO:0048483)	48	7	1.17	+	5.98	0.000313	0.0133
cell-substrate adhesion (GO:0031589)	188	27	4.58	+	5.89	1.84e-12	5.89e-10
positive regulation of phospholipase activity (GO:0010518)	56	8	1.36	+	5.86	0.000134	0.00642
positive regulation of fibroblast proliferation (GO:0048146)	49	7	1.19	+	5.86	0.00035	0.0145
regulation of muscle adaptation (GO:0043502)	78	11	1.9	+	5.79	8.5e-06	0.000666
ossification (GO:0001503)	277	39	6.75	+	5.78	3.45e-17	1.74e-14
collagen metabolic process (GO:0032963)	57	8	1.39	+	5.76	0.000149	0.00698
regulation of granulocyte chemotaxis (GO:0071622)	50	7	1.22	+	5.74	0.000391	0.0158
branching involved in ureteric bud morphogenesis (GO:0001658)	43	6	1.05	+	5.72	0.00103	0.0353
cardiac muscle cell contraction (GO:0086003)	43	6	1.05	+	5.72	0.00103	0.0352
positive regulation of organ growth (GO:0046622)	43	6	1.05	+	5.72	0.00103	0.0351
regulation of bone mineralization (GO:0030500)	79	11	1.93	+	5.71	9.48e-06	0.000732
homotypic cell-cell adhesion (GO:0034109)	58	8	1.41	+	5.66	0.000166	0.00769
muscle cell development (GO:0055001)	153	21	3.73	+	5.63	1.15e-09	2.17e-07
outflow tract morphogenesis (GO:0003151)	73	10	1.78	+	5.62	2.73e-05	0.00175
regulation of BMP signaling pathway (GO:0030510)	103	14	2.51	+	5.58	7.62e-07	8.13e-05
cellular response to acid chemical (GO:0071229)	81	11	1.97	+	5.57	1.17e-05	0.000872
regulation of heart growth (GO:0060420)	60	8	1.46	+	5.47	0.000205	0.00922
sprouting angiogenesis (GO:0002040)	60	8	1.46	+	5.47	0.000205	0.0092
epithelial cell migration (GO:0010631)	90	12	2.19	+	5.47	5.6e-06	0.00048
ureteric bud morphogenesis (GO:0060675)	53	7	1.29	+	5.42	0.000538	0.0203
chondrocyte differentiation (GO:0002062)	76	10	1.85	+	5.4	3.73e-05	0.00229
regulation of biomineral tissue development (GO:0070167)	99	13	2.41	+	5.39	2.67e-06	0.000245
endothelial cell migration (GO:0043542)	69	9	1.68	+	5.35	9.68e-05	0.00492
ovulation cycle process (GO:0022602)	46	6	1.12	+	5.35	0.00142	0.0445
negative regulation of leukocyte migration (GO:0002686)	46	6	1.12	+	5.35	0.00142	0.0444
mesonephric tubule morphogenesis (GO:0072171)	54	7	1.32	+	5.32	0.000595	0.0221
epithelium migration (GO:0090132)	93	12	2.27	+	5.29	7.59e-06	0.000613
regulation of biomineralization (GO:0110149)	101	13	2.46	+	5.28	3.26e-06	0.000292
regulation of cartilage development (GO:0061035)	70	9	1.71	+	5.27	0.000107	0.00534
positive regulation of phosphatidylinositol 3-kinase signaling (GO:0014068)	79	10	1.93	+	5.19	5.03e-05	0.00295
cardiocyte differentiation (GO:0035051)	111	14	2.71	+	5.17	1.71e-06	0.000167
substrate adhesion-dependent cell spreading (GO:0034446)	56	7	1.36	+	5.13	0.000725	0.0263
osteoblast differentiation (GO:0001649)	136	17	3.31	+	5.13	1.5e-07	1.84e-05
cartilage development (GO:0051216)	161	20	3.92	+	5.1	1.33e-08	2.12e-06
regulation of smooth muscle cell proliferation (GO:0048660)	137	17	3.34	+	5.09	1.65e-07	1.95e-05
tissue remodeling (GO:0048771)	97	12	2.36	+	5.08	1.12e-05	0.000843
bone development (GO:0060348)	203	25	4.95	+	5.05	2.38e-10	5.12e-08
cardiac muscle cell development (GO:0055013)	57	7	1.39	+	5.04	0.000797	0.0283
blood vessel development (GO:0001568)	505	62	12.31	+	5.04	6.09e-24	6.81e-21
integrin-mediated signaling pathway (GO:0007229)	98	12	2.39	+	5.02	1.23e-05	0.0009
blood vessel morphogenesis (GO:0048514)	419	51	10.21	+	4.99	1.13e-19	7.07e-17
muscle system process (GO:0003012)	276	33	6.73	+	4.91	6.32e-13	2.25e-10
roof of mouth development (GO:0060021)	92	11	2.24	+	4.91	3.45e-05	0.00215
ovulation cycle (GO:0042698)	67	8	1.63	+	4.9	0.000405	0.0162
vasculature development (GO:0001944)	529	63	12.89	+	4.89	1.11e-23	1.16e-20
positive regulation of endothelial cell proliferation (GO:0001938)	93	11	2.27	+	4.85	3.77e-05	0.0023
muscle cell differentiation (GO:0042692)	254	30	6.19	+	4.85	9.59e-12	2.73e-09
positive regulation of cell-substrate adhesion (GO:0010811)	127	15	3.1	+	4.85	1.55e-06	0.000154
connective tissue development (GO:0061448)	212	25	5.17	+	4.84	5.43e-10	1.08e-07
angiogenesis (GO:0001525)	323	38	7.87	+	4.83	1.69e-14	6.79e-12
cellular component assembly involved in morphogenesis (GO:0010927)	102	12	2.49	+	4.83	1.77e-05	0.00125
positive regulation of lipase activity (GO:0060193)	68	8	1.66	+	4.83	0.000444	0.0175
nephron morphogenesis (GO:0072028)	68	8	1.66	+	4.83	0.000444	0.0174
negative regulation of epithelial cell migration (GO:0010633)	68	8	1.66	+	4.83	0.000444	0.0174
renal tubule morphogenesis (GO:0061333)	68	8	1.66	+	4.83	0.000444	0.0174
negative regulation of transmembrane receptor protein serine/threonine kinase signaling pathway (GO:0090101)	129	15	3.14	+	4.77	1.85e-06	0.000179
regulation of cellular response to growth factor stimulus (GO:0090287)	294	34	7.17	+	4.74	6.59e-13	2.3e-10
muscle contraction (GO:0006936)	227	26	5.53	+	4.7	4.33e-10	9.16e-08
muscle tissue morphogenesis (GO:0060415)	70	8	1.71	+	4.69	0.00053	0.0201
platelet activation (GO:0030168)	97	11	2.36	+	4.65	5.36e-05	0.00311
cardiac cell development (GO:0055006)	62	7	1.51	+	4.63	0.00125	0.0409
regulation of lipase activity (GO:0060191)	89	10	2.17	+	4.61	0.000125	0.00606
heart process (GO:0003015)	107	12	2.61	+	4.6	2.73e-05	0.00176
regulation of endothelial cell proliferation (GO:0001936)	134	15	3.27	+	4.59	2.84e-06	0.000259
actin-mediated cell contraction (GO:0070252)	72	8	1.75	+	4.56	0.000628	0.0231
cardiac muscle cell differentiation (GO:0055007)	81	9	1.97	+	4.56	0.000291	0.0125
positive regulation of smooth muscle cell proliferation (GO:0048661)	82	9	2	+	4.5	0.000317	0.0134
nephron tubule morphogenesis (GO:0072078)	64	7	1.56	+	4.49	0.00148	0.0459
actomyosin structure organization (GO:0031032)	110	12	2.68	+	4.48	3.51e-05	0.00216
bone morphogenesis (GO:0060349)	101	11	2.46	+	4.47	7.48e-05	0.00403
striated muscle cell differentiation (GO:0051146)	193	21	4.7	+	4.46	4.69e-08	6.81e-06
heart contraction (GO:0060047)	92	10	2.24	+	4.46	0.00016	0.00743
digestive tract development (GO:0048565)	129	14	3.14	+	4.45	8.39e-06	0.000661
regulation of striated muscle cell differentiation (GO:0051153)	83	9	2.02	+	4.45	0.000344	0.0144
negative regulation of cell migration (GO:0030336)	268	29	6.53	+	4.44	1.44e-10	3.37e-08
negative regulation of angiogenesis (GO:0016525)	102	11	2.49	+	4.42	8.12e-05	0.00431
ameboidal-type cell migration (GO:0001667)	186	20	4.53	+	4.41	1.17e-07	1.53e-05
response to amino acid (GO:0043200)	112	12	2.73	+	4.4	4.12e-05	0.00247
muscle structure development (GO:0061061)	476	51	11.6	+	4.4	1.55e-17	8.09e-15
negative regulation of blood vessel morphogenesis (GO:2000181)	103	11	2.51	+	4.38	8.79e-05	0.00464
cardiac muscle contraction (GO:0060048)	75	8	1.83	+	4.38	0.000804	0.0285
regulation of cardiac muscle contraction (GO:0055117)	75	8	1.83	+	4.38	0.000804	0.0284
negative regulation of vasculature development (GO:1901343)	104	11	2.53	+	4.34	9.52e-05	0.00486
biological adhesion (GO:0022610)	963	101	23.47	+	4.3	7.72e-34	1.21e-29
regulation of muscle system process (GO:0090257)	229	24	5.58	+	4.3	1e-08	1.65e-06
cell adhesion (GO:0007155)	957	100	23.33	+	4.29	2.28e-33	1.79e-29
endoderm development (GO:0007492)	77	8	1.88	+	4.26	0.000941	0.0329
muscle organ morphogenesis (GO:0048644)	77	8	1.88	+	4.26	0.000941	0.0328
negative regulation of cellular component movement (GO:0051271)	291	30	7.09	+	4.23	2.02e-10	4.59e-08
lung development (GO:0030324)	175	18	4.27	+	4.22	9.05e-07	9.46e-05
nephron tubule development (GO:0072080)	78	8	1.9	+	4.21	0.00102	0.0349
negative regulation of cell motility (GO:2000146)	283	29	6.9	+	4.2	4.63e-10	9.55e-08
skeletal system development (GO:0001501)	499	51	12.16	+	4.19	9.26e-17	4.54e-14
regulation of phosphatidylinositol 3-kinase signaling (GO:0014066)	108	11	2.63	+	4.18	0.00013	0.00627
regulation of ossification (GO:0030278)	118	12	2.88	+	4.17	6.56e-05	0.00366
muscle organ development (GO:0007517)	286	29	6.97	+	4.16	5.8e-10	1.14e-07
organ growth (GO:0035265)	79	8	1.93	+	4.15	0.0011	0.037
circulatory system development (GO:0072359)	889	90	21.67	+	4.15	5.29e-29	8.29e-26
tube morphogenesis (GO:0035239)	664	67	16.18	+	4.14	1.62e-21	1.34e-18
blood vessel diameter maintenance (GO:0097746)	139	14	3.39	+	4.13	1.82e-05	0.00128
regulation of tube diameter (GO:0035296)	139	14	3.39	+	4.13	1.82e-05	0.00127
respiratory tube development (GO:0030323)	179	18	4.36	+	4.13	1.22e-06	0.000126
nephron development (GO:0072006)	130	13	3.17	+	4.1	3.86e-05	0.00233
odontogenesis (GO:0042476)	120	12	2.92	+	4.1	7.61e-05	0.00408
regulation of tube size (GO:0035150)	140	14	3.41	+	4.1	1.96e-05	0.00134
digestive system development (GO:0055123)	141	14	3.44	+	4.07	2.11e-05	0.00141
positive regulation of canonical Wnt signaling pathway (GO:0090263)	121	12	2.95	+	4.07	8.19e-05	0.00433
regulation of angiogenesis (GO:0045765)	283	28	6.9	+	4.06	1.91e-09	3.43e-07
positive regulation of angiogenesis (GO:0045766)	162	16	3.95	+	4.05	5.86e-06	0.000491
positive regulation of vasculature development (GO:1904018)	162	16	3.95	+	4.05	5.86e-06	0.000488
morphogenesis of a branching epithelium (GO:0061138)	162	16	3.95	+	4.05	5.86e-06	0.000486
regulation of heart rate (GO:0002027)	102	10	2.49	+	4.02	0.000345	0.0144
regulation of potassium ion transport (GO:0043266)	102	10	2.49	+	4.02	0.000345	0.0143
regulation of transmembrane receptor protein serine/threonine kinase signaling pathway (GO:0090092)	256	25	6.24	+	4.01	1.8e-08	2.76e-06
nerve development (GO:0021675)	82	8	2	+	4	0.00137	0.044
regulation of vasculature development (GO:1901342)	287	28	7	+	4	2.54e-09	4.47e-07
glycosaminoglycan metabolic process (GO:0030203)	123	12	3	+	4	9.46e-05	0.00489
renal tubule development (GO:0061326)	82	8	2	+	4	0.00137	0.0439
regulation of epithelial to mesenchymal transition (GO:0010717)	93	9	2.27	+	3.97	0.000736	0.0266
positive regulation of Wnt signaling pathway (GO:0030177)	157	15	3.83	+	3.92	1.64e-05	0.00116
respiratory system development (GO:0060541)	199	19	4.85	+	3.92	1.27e-06	0.00013
ureteric bud development (GO:0001657)	84	8	2.05	+	3.91	0.00158	0.0479
kidney morphogenesis (GO:0060993)	84	8	2.05	+	3.91	0.00158	0.0478
mesenchyme development (GO:0060485)	231	22	5.63	+	3.91	1.93e-07	2.24e-05
regulation of wound healing (GO:0061041)	126	12	3.07	+	3.91	0.000117	0.00574
positive regulation of protein kinase B signaling (GO:0051897)	116	11	2.83	+	3.89	0.000231	0.0102
cardiac muscle tissue development (GO:0048738)	169	16	4.12	+	3.88	9.58e-06	0.000736
regulation of endothelial cell migration (GO:0010594)	169	16	4.12	+	3.88	9.58e-06	0.000733
heart development (GO:0007507)	539	51	13.14	+	3.88	1.65e-15	7.4e-13
response to acid chemical (GO:0001101)	128	12	3.12	+	3.85	0.000134	0.00642
morphogenesis of a branching structure (GO:0001763)	171	16	4.17	+	3.84	1.1e-05	0.000831
positive regulation of endothelial cell migration (GO:0010595)	107	10	2.61	+	3.83	0.000489	0.0188
regulation of muscle cell differentiation (GO:0051147)	129	12	3.14	+	3.82	0.000143	0.00674
tube development (GO:0035295)	857	79	20.89	+	3.78	4.82e-23	4.44e-20
regulation of muscle contraction (GO:0006937)	164	15	4	+	3.75	2.63e-05	0.0017
negative regulation of locomotion (GO:0040013)	318	29	7.75	+	3.74	5.37e-09	9.26e-07
regulation of animal organ morphogenesis (GO:2000027)	144	13	3.51	+	3.7	0.000101	0.00509
branching morphogenesis of an epithelial tube (GO:0048754)	133	12	3.24	+	3.7	0.000187	0.0085
regulation of transforming growth factor beta receptor signaling pathway (GO:0017015)	122	11	2.97	+	3.7	0.000344	0.0144
supramolecular fiber organization (GO:0097435)	546	49	13.31	+	3.68	3.97e-14	1.56e-11
aminoglycan metabolic process (GO:0006022)	134	12	3.27	+	3.67	0.000199	0.00901
regulation of response to wounding (GO:1903034)	157	14	3.83	+	3.66	6.26e-05	0.00355
nephron epithelium development (GO:0072009)	101	9	2.46	+	3.66	0.00126	0.0411
limb development (GO:0060173)	180	16	4.39	+	3.65	1.98e-05	0.00135
appendage development (GO:0048736)	180	16	4.39	+	3.65	1.98e-05	0.00134
actin filament-based movement (GO:0030048)	102	9	2.49	+	3.62	0.00135	0.0436
regulation of cellular response to transforming growth factor beta stimulus (GO:1903844)	125	11	3.05	+	3.61	0.000417	0.0166
regulation of epithelial cell migration (GO:0010632)	228	20	5.56	+	3.6	2.25e-06	0.00021
positive regulation of epithelial cell migration (GO:0010634)	149	13	3.63	+	3.58	0.000139	0.0066
formation of primary germ layer (GO:0001704)	115	10	2.8	+	3.57	0.000822	0.029
blood coagulation (GO:0007596)	175	15	4.27	+	3.52	5.25e-05	0.00306
muscle tissue development (GO:0060537)	304	26	7.41	+	3.51	1.09e-07	1.45e-05
heart morphogenesis (GO:0003007)	246	21	6	+	3.5	1.88e-06	0.000179
blood circulation (GO:0008015)	399	34	9.73	+	3.5	1.28e-09	2.37e-07
regulation of chemotaxis (GO:0050920)	223	19	5.44	+	3.5	5.93e-06	0.000489
regulation of cell migration (GO:0030334)	895	76	21.82	+	3.48	3.21e-20	2.19e-17
coagulation (GO:0050817)	177	15	4.31	+	3.48	5.92e-05	0.0034
regulation of heart contraction (GO:0008016)	201	17	4.9	+	3.47	1.99e-05	0.00134
vascular process in circulatory system (GO:0003018)	261	22	6.36	+	3.46	1.3e-06	0.000132
kidney epithelium development (GO:0072073)	131	11	3.19	+	3.44	0.000601	0.0223
cellular response to transforming growth factor beta stimulus (GO:0071560)	143	12	3.49	+	3.44	0.000346	0.0144
negative regulation of ion transport (GO:0043271)	143	12	3.49	+	3.44	0.000346	0.0143
regulation of cell-substrate adhesion (GO:0010810)	215	18	5.24	+	3.43	1.29e-05	0.000944
positive regulation of chemotaxis (GO:0050921)	144	12	3.51	+	3.42	0.000367	0.015
hemostasis (GO:0007599)	180	15	4.39	+	3.42	7.07e-05	0.00387
positive regulation of locomotion (GO:0040017)	566	47	13.8	+	3.41	1.79e-12	5.83e-10
limb morphogenesis (GO:0035108)	145	12	3.53	+	3.4	0.000389	0.0159
appendage morphogenesis (GO:0035107)	145	12	3.53	+	3.4	0.000389	0.0158
skeletal system morphogenesis (GO:0048705)	230	19	5.61	+	3.39	8.92e-06	0.000693
positive regulation of epithelial cell proliferation (GO:0050679)	194	16	4.73	+	3.38	4.59e-05	0.00271
embryonic limb morphogenesis (GO:0030326)	122	10	2.97	+	3.36	0.00125	0.0409
embryonic appendage morphogenesis (GO:0035113)	122	10	2.97	+	3.36	0.00125	0.0408
regulation of cell motility (GO:2000145)	953	78	23.23	+	3.36	7.3e-20	4.77e-17
positive regulation of cell motility (GO:2000147)	550	45	13.41	+	3.36	8.66e-12	2.51e-09
positive regulation of cell migration (GO:0030335)	526	43	12.82	+	3.35	2.64e-11	7.14e-09
circulatory system process (GO:0003013)	490	40	11.94	+	3.35	1.4e-10	3.33e-08
wound healing (GO:0042060)	331	27	8.07	+	3.35	1.51e-07	1.83e-05
animal organ morphogenesis (GO:0009887)	981	80	23.91	+	3.35	2.8e-20	2.09e-17
axon guidance (GO:0007411)	234	19	5.7	+	3.33	1.12e-05	0.00084
neuron projection guidance (GO:0097485)	235	19	5.73	+	3.32	1.18e-05	0.000871
negative regulation of Wnt signaling pathway (GO:0030178)	186	15	4.53	+	3.31	9.94e-05	0.00501
cardiac chamber morphogenesis (GO:0003206)	124	10	3.02	+	3.31	0.0014	0.0446
response to transforming growth factor beta (GO:0071559)	150	12	3.66	+	3.28	0.000516	0.0196
regulation of sequestering of calcium ion (GO:0051282)	125	10	3.05	+	3.28	0.00148	0.0459
regulation of blood circulation (GO:1903522)	250	20	6.09	+	3.28	8.11e-06	0.000642
positive regulation of cellular component movement (GO:0051272)	563	45	13.72	+	3.28	1.79e-11	4.92e-09
positive regulation of ERK1 and ERK2 cascade (GO:0070374)	213	17	5.19	+	3.27	3.94e-05	0.00237
regulation of cellular component movement (GO:0051270)	1028	82	25.06	+	3.27	3.12e-20	2.23e-17
cellular response to growth factor stimulus (GO:0071363)	452	36	11.02	+	3.27	2.23e-09	3.97e-07
neuron migration (GO:0001764)	126	10	3.07	+	3.26	0.00156	0.0477
regulation of leukocyte chemotaxis (GO:0002688)	126	10	3.07	+	3.26	0.00156	0.0476
regulation of locomotion (GO:0040012)	997	79	24.3	+	3.25	2.46e-19	1.48e-16
tissue morphogenesis (GO:0048729)	557	44	13.58	+	3.24	4.33e-11	1.1e-08
eye morphogenesis (GO:0048592)	153	12	3.73	+	3.22	0.000609	0.0225
anatomical structure formation involved in morphogenesis (GO:0048646)	909	70	22.16	+	3.16	1.42e-16	6.74e-14
striated muscle tissue development (GO:0014706)	287	22	7	+	3.14	5.46e-06	0.00047
cell-cell adhesion (GO:0098609)	536	41	13.06	+	3.14	5.05e-10	1.03e-07
response to wounding (GO:0009611)	435	33	10.6	+	3.11	3.15e-08	4.74e-06
regulation of Wnt signaling pathway (GO:0030111)	346	26	8.43	+	3.08	1.1e-06	0.000114
response to growth factor (GO:0070848)	480	36	11.7	+	3.08	9.64e-09	1.61e-06
axonogenesis (GO:0007409)	350	26	8.53	+	3.05	1.34e-06	0.000134
regulation of system process (GO:0044057)	553	41	13.48	+	3.04	1.19e-09	2.23e-07
sensory organ morphogenesis (GO:0090596)	271	20	6.61	+	3.03	2.41e-05	0.00157
positive regulation of cell differentiation (GO:0045597)	835	61	20.35	+	3	1.39e-13	5.06e-11
cell-cell signaling by wnt (GO:0198738)	276	20	6.73	+	2.97	3.08e-05	0.00195
Wnt signaling pathway (GO:0016055)	276	20	6.73	+	2.97	3.08e-05	0.00194
axon development (GO:0061564)	387	28	9.43	+	2.97	8.56e-07	9e-05
mesenchymal cell differentiation (GO:0048762)	167	12	4.07	+	2.95	0.00124	0.0408
kidney development (GO:0001822)	293	21	7.14	+	2.94	2.28e-05	0.0015
regulation of epithelial cell proliferation (GO:0050678)	336	24	8.19	+	2.93	6.36e-06	0.000522
cardiac chamber development (GO:0003205)	168	12	4.09	+	2.93	0.0013	0.0422
morphogenesis of an epithelium (GO:0002009)	449	32	10.94	+	2.92	1.93e-07	2.25e-05
cell morphogenesis involved in differentiation (GO:0000904)	535	38	13.04	+	2.91	1.45e-08	2.26e-06
regulation of protein kinase B signaling (GO:0051896)	169	12	4.12	+	2.91	0.00136	0.044
regulation of canonical Wnt signaling pathway (GO:0060828)	270	19	6.58	+	2.89	6.98e-05	0.00384
negative regulation of multicellular organismal process (GO:0051241)	996	70	24.28	+	2.88	1.06e-14	4.39e-12
cell migration (GO:0016477)	868	61	21.16	+	2.88	6.67e-13	2.27e-10
anatomical structure morphogenesis (GO:0009653)	2180	153	53.14	+	2.88	4.74e-33	2.48e-29
cell surface receptor signaling pathway involved in cell-cell signaling (GO:1905114)	345	24	8.41	+	2.85	9.62e-06	0.000732
renal system development (GO:0072001)	302	21	7.36	+	2.85	3.46e-05	0.00214
cell-cell adhesion via plasma-membrane adhesion molecules (GO:0098742)	260	18	6.34	+	2.84	0.00013	0.00628
tissue development (GO:0009888)	1663	114	40.54	+	2.81	3.61e-23	3.53e-20
response to ketone (GO:1901654)	190	13	4.63	+	2.81	0.0012	0.0396
enzyme linked receptor protein signaling pathway (GO:0007167)	602	41	14.67	+	2.79	1.17e-08	1.89e-06
urogenital system development (GO:0001655)	339	23	8.26	+	2.78	2.13e-05	0.00142
transmembrane receptor protein tyrosine kinase signaling pathway (GO:0007169)	405	27	9.87	+	2.74	5.63e-06	0.000479
embryonic morphogenesis (GO:0048598)	586	39	14.28	+	2.73	4.8e-08	6.91e-06
negative regulation of cell activation (GO:0050866)	211	14	5.14	+	2.72	0.00104	0.0354
cellular component morphogenesis (GO:0032989)	581	38	14.16	+	2.68	1.09e-07	1.44e-05
cell junction assembly (GO:0034329)	263	17	6.41	+	2.65	0.00042	0.0167
negative regulation of developmental process (GO:0051093)	882	57	21.5	+	2.65	8.93e-11	2.19e-08
positive regulation of MAPK cascade (GO:0043410)	480	31	11.7	+	2.65	2.13e-06	0.0002
developmental growth (GO:0048589)	372	24	9.07	+	2.65	3.05e-05	0.00194
epithelial tube morphogenesis (GO:0060562)	311	20	7.58	+	2.64	0.000144	0.00675
growth (GO:0040007)	375	24	9.14	+	2.63	3.45e-05	0.00214
regulation of leukocyte migration (GO:0002685)	219	14	5.34	+	2.62	0.00146	0.0453
cell morphogenesis involved in neuron differentiation (GO:0048667)	423	27	10.31	+	2.62	1.18e-05	0.000872
regulation of cell differentiation (GO:0045595)	1520	97	37.05	+	2.62	1.54e-17	8.3e-15
regulation of multicellular organismal development (GO:2000026)	1303	83	31.76	+	2.61	5.87e-15	2.49e-12
regulation of ERK1 and ERK2 cascade (GO:0070372)	299	19	7.29	+	2.61	0.000241	0.0107
sensory organ development (GO:0007423)	569	36	13.87	+	2.6	5.04e-07	5.44e-05
locomotion (GO:0040011)	1235	78	30.1	+	2.59	6.33e-14	2.42e-11
negative regulation of cell adhesion (GO:0007162)	287	18	7	+	2.57	0.000404	0.0162
regulation of anatomical structure morphogenesis (GO:0022603)	925	58	22.55	+	2.57	2.1e-10	4.57e-08
chemotaxis (GO:0006935)	513	32	12.5	+	2.56	4.58e-06	0.000399
eye development (GO:0001654)	371	23	9.04	+	2.54	7.87e-05	0.0042
taxis (GO:0042330)	517	32	12.6	+	2.54	4.9e-06	0.000424
negative regulation of cell differentiation (GO:0045596)	648	40	15.79	+	2.53	2.59e-07	2.94e-05
regulation of actin filament-based process (GO:0032970)	390	24	9.51	+	2.52	6.17e-05	0.00352
regulation of cell adhesion (GO:0030155)	748	46	18.23	+	2.52	3.09e-08	4.7e-06
regulation of metal ion transport (GO:0010959)	391	24	9.53	+	2.52	6.4e-05	0.00361
visual system development (GO:0150063)	375	23	9.14	+	2.52	9.16e-05	0.00477
negative regulation of cytokine production (GO:0001818)	278	17	6.78	+	2.51	0.000757	0.0272
cell morphogenesis (GO:0000902)	690	42	16.82	+	2.5	1.64e-07	1.95e-05
localization of cell (GO:0051674)	1022	62	24.91	+	2.49	2.07e-10	4.63e-08
cell motility (GO:0048870)	1022	62	24.91	+	2.49	2.07e-10	4.56e-08
negative regulation of cell population proliferation (GO:0008285)	709	43	17.28	+	2.49	1.25e-07	1.6e-05
regulation of neuron projection development (GO:0010975)	429	26	10.46	+	2.49	5.46e-05	0.00316
sensory system development (GO:0048880)	381	23	9.29	+	2.48	0.000168	0.00777
positive regulation of cell adhesion (GO:0045785)	451	27	10.99	+	2.46	4.28e-05	0.00256
embryonic organ morphogenesis (GO:0048562)	301	18	7.34	+	2.45	0.000685	0.025
aging (GO:0007568)	268	16	6.53	+	2.45	0.00135	0.0438
response to oxygen levels (GO:0070482)	319	19	7.78	+	2.44	0.000787	0.0281
regulation of body fluid levels (GO:0050878)	370	22	9.02	+	2.44	0.000269	0.0116
positive regulation of cell projection organization (GO:0031346)	338	20	8.24	+	2.43	0.000568	0.0212
positive regulation of developmental process (GO:0051094)	1268	75	30.91	+	2.43	5.93e-12	1.75e-09
actin filament-based process (GO:0030029)	610	36	14.87	+	2.42	2.45e-06	0.000226
movement of cell or subcellular component (GO:0006928)	1458	86	35.54	+	2.42	1.04e-13	3.89e-11
regulation of supramolecular fiber organization (GO:1902903)	374	22	9.12	+	2.41	0.000292	0.0125
cellular response to organonitrogen compound (GO:0071417)	565	33	13.77	+	2.4	7.99e-06	0.000636
neuron projection morphogenesis (GO:0048812)	463	27	11.29	+	2.39	5.86e-05	0.00338
regulation of cation transmembrane transport (GO:1904062)	343	20	8.36	+	2.39	0.000625	0.0231
negative regulation of immune system process (GO:0002683)	414	24	10.09	+	2.38	0.00017	0.0078
plasma membrane bounded cell projection morphogenesis (GO:0120039)	467	27	11.38	+	2.37	6.57e-05	0.00365
regulation of developmental process (GO:0050793)	2397	138	58.43	+	2.36	2.28e-21	1.79e-18
cell projection morphogenesis (GO:0048858)	471	27	11.48	+	2.35	7.38e-05	0.00403
positive regulation of cell population proliferation (GO:0008284)	924	52	22.52	+	2.31	6.26e-08	8.6e-06
regulation of multicellular organismal process (GO:0051239)	2618	146	63.81	+	2.29	1.47e-21	1.28e-18
cellular response to endogenous stimulus (GO:0071495)	1067	59	26.01	+	2.27	1.42e-08	2.23e-06
regulation of anatomical structure size (GO:0090066)	489	27	11.92	+	2.27	0.000171	0.00783
animal organ development (GO:0048513)	3137	173	76.46	+	2.26	1.22e-25	1.6e-22
cell part morphogenesis (GO:0032990)	490	27	11.94	+	2.26	0.000174	0.00794
embryonic organ development (GO:0048568)	454	25	11.07	+	2.26	0.000337	0.0142
actin cytoskeleton organization (GO:0030036)	545	30	13.28	+	2.26	6.75e-05	0.00374
regulation of ion transport (GO:0043269)	676	37	16.48	+	2.25	1.32e-05	0.000955
embryo development (GO:0009790)	1042	57	25.4	+	2.24	3.43e-08	5.12e-06
cell development (GO:0048468)	1649	90	40.19	+	2.24	1.6e-12	5.35e-10
regulation of actin cytoskeleton organization (GO:0032956)	349	19	8.51	+	2.23	0.00154	0.0473
cellular response to nitrogen compound (GO:1901699)	626	34	15.26	+	2.23	3.8e-05	0.00231
regulation of MAPK cascade (GO:0043408)	668	36	16.28	+	2.21	2.12e-05	0.00141
cell population proliferation (GO:0008283)	503	27	12.26	+	2.2	0.000225	0.01
response to endogenous stimulus (GO:0009719)	1325	71	32.3	+	2.2	1.48e-09	2.71e-07
regulation of cell population proliferation (GO:0042127)	1646	87	40.12	+	2.17	2.98e-11	7.93e-09
system development (GO:0048731)	4222	223	102.91	+	2.17	1.76e-32	6.88e-29
epithelium development (GO:0060429)	1031	54	25.13	+	2.15	3.15e-07	3.5e-05
calcium ion homeostasis (GO:0055074)	442	23	10.77	+	2.13	0.000984	0.0341
neuron projection development (GO:0031175)	654	34	15.94	+	2.13	6.09e-05	0.00348
cell junction organization (GO:0034330)	481	25	11.72	+	2.13	0.000571	0.0213
regulation of transmembrane transport (GO:0034762)	558	29	13.6	+	2.13	0.00026	0.0114
response to peptide (GO:1901652)	427	22	10.41	+	2.11	0.00143	0.0445
divalent inorganic cation homeostasis (GO:0072507)	486	25	11.85	+	2.11	0.000958	0.0334
regulation of cytoskeleton organization (GO:0051493)	527	27	12.85	+	2.1	0.000531	0.02
regulation of ion transmembrane transport (GO:0034765)	473	24	11.53	+	2.08	0.0014	0.0445
multicellular organism development (GO:0007275)	4564	231	111.25	+	2.08	3.27e-31	6.4e-28
positive regulation of signal transduction (GO:0009967)	1503	76	36.64	+	2.07	4.56e-09	7.94e-07
negative regulation of signal transduction (GO:0009968)	1239	62	30.2	+	2.05	1.61e-07	1.94e-05
response to hormone (GO:0009725)	745	37	18.16	+	2.04	9.76e-05	0.00495
regulation of localization (GO:0032879)	2716	134	66.2	+	2.02	3.02e-15	1.32e-12
neuron development (GO:0048666)	817	40	19.91	+	2.01	4.98e-05	0.00293
neurogenesis (GO:0022008)	1370	67	33.39	+	2.01	1.25e-07	1.59e-05
negative regulation of cell communication (GO:0010648)	1335	65	32.54	+	2	2.39e-07	2.76e-05
cell differentiation (GO:0030154)	3483	169	84.9	+	1.99	3.07e-19	1.78e-16
negative regulation of signaling (GO:0023057)	1340	65	32.66	+	1.99	2.57e-07	2.94e-05
regulation of plasma membrane bounded cell projection organization (GO:0120035)	620	30	15.11	+	1.99	0.000567	0.0213
positive regulation of intracellular signal transduction (GO:1902533)	973	47	23.72	+	1.98	1.85e-05	0.00129
anatomical structure development (GO:0048856)	5062	244	123.39	+	1.98	2.33e-30	4.06e-27
cellular developmental process (GO:0048869)	3548	170	86.48	+	1.97	9.87e-19	5.52e-16
response to organonitrogen compound (GO:0010243)	943	45	22.99	+	1.96	3.68e-05	0.00226
cellular response to oxygen-containing compound (GO:1901701)	1031	49	25.13	+	1.95	1.99e-05	0.00134
negative regulation of response to stimulus (GO:0048585)	1600	76	39	+	1.95	5.66e-08	7.85e-06
neuron differentiation (GO:0030182)	1013	48	24.69	+	1.94	1.87e-05	0.00128
regulation of cell projection organization (GO:0031344)	636	30	15.5	+	1.94	0.00103	0.0351
positive regulation of multicellular organismal process (GO:0051240)	1428	67	34.81	+	1.92	5.69e-07	6.11e-05
positive regulation of cell communication (GO:0010647)	1671	78	40.73	+	1.92	6.6e-08	9e-06
positive regulation of signaling (GO:0023056)	1676	78	40.85	+	1.91	7.02e-08	9.49e-06
response to nitrogen compound (GO:1901698)	1032	48	25.15	+	1.91	3.29e-05	0.00206
regulation of response to external stimulus (GO:0032101)	953	44	23.23	+	1.89	0.000102	0.00509
positive regulation of phosphorylation (GO:0042327)	802	37	19.55	+	1.89	0.000302	0.0129
nervous system development (GO:0007399)	2195	101	53.5	+	1.89	1.01e-09	1.93e-07
positive regulation of protein phosphorylation (GO:0001934)	720	33	17.55	+	1.88	0.000856	0.0302
positive regulation of cellular component organization (GO:0051130)	1028	47	25.06	+	1.88	7.64e-05	0.00409
generation of neurons (GO:0048699)	1248	57	30.42	+	1.87	8.56e-06	0.000668
response to organic cyclic compound (GO:0014070)	842	38	20.52	+	1.85	0.000403	0.0161
regulation of signal transduction (GO:0009966)	2934	132	71.52	+	1.85	3.47e-12	1.07e-09
developmental process (GO:0032502)	5613	252	136.82	+	1.84	7.69e-27	1.1e-23
ion homeostasis (GO:0050801)	760	34	18.52	+	1.84	0.00116	0.0388
positive regulation of response to stimulus (GO:0048584)	2153	96	52.48	+	1.83	1.17e-08	1.91e-06
response to oxygen-containing compound (GO:1901700)	1509	67	36.78	+	1.82	4.06e-06	0.000357
cell-cell signaling (GO:0007267)	1044	46	25.45	+	1.81	0.000201	0.00906
negative regulation of gene expression (GO:0010629)	874	38	21.3	+	1.78	0.000789	0.0281
regulation of cell communication (GO:0010646)	3300	143	80.44	+	1.78	4.19e-12	1.26e-09
cellular response to organic substance (GO:0071310)	1994	86	48.6	+	1.77	4.29e-07	4.74e-05
positive regulation of phosphorus metabolic process (GO:0010562)	882	38	21.5	+	1.77	0.00118	0.039
positive regulation of phosphate metabolic process (GO:0045937)	882	38	21.5	+	1.77	0.00118	0.039
regulation of signaling (GO:0023051)	3316	142	80.83	+	1.76	1.16e-11	3.24e-09
regulation of protein phosphorylation (GO:0001932)	1086	46	26.47	+	1.74	0.000403	0.0162
regulation of phosphorylation (GO:0042325)	1233	51	30.05	+	1.7	0.000307	0.0131
multicellular organismal process (GO:0032501)	6635	274	161.73	+	1.69	3.3e-24	3.98e-21
negative regulation of cell death (GO:0060548)	995	41	24.25	+	1.69	0.00156	0.0476
central nervous system development (GO:0007417)	997	41	24.3	+	1.69	0.00158	0.0478
cell surface receptor signaling pathway (GO:0007166)	2083	85	50.77	+	1.67	3.45e-06	0.000307
response to organic substance (GO:0010033)	2657	108	64.76	+	1.67	1.39e-07	1.75e-05
regulation of response to stimulus (GO:0048583)	3909	156	95.28	+	1.64	2e-10	4.6e-08
regulation of cellular component organization (GO:0051128)	2274	90	55.43	+	1.62	5.69e-06	0.000482
cellular response to chemical stimulus (GO:0070887)	2566	101	62.55	+	1.61	1.67e-06	0.000165
regulation of phosphorus metabolic process (GO:0051174)	1380	53	33.64	+	1.58	0.00156	0.0476
regulation of cell death (GO:0010941)	1597	61	38.93	+	1.57	0.000726	0.0263
negative regulation of cellular process (GO:0048523)	4821	183	117.51	+	1.56	9.35e-11	2.25e-08
system process (GO:0003008)	2056	78	50.11	+	1.56	0.000122	0.00595
negative regulation of biological process (GO:0048519)	5234	196	127.58	+	1.54	3.76e-11	9.81e-09
regulation of intracellular signal transduction (GO:1902531)	1689	63	41.17	+	1.53	0.000997	0.0345
regulation of transport (GO:0051049)	1724	64	42.02	+	1.52	0.0011	0.0372
regulation of biological quality (GO:0065008)	3704	134	90.28	+	1.48	1.88e-06	0.000181
positive regulation of biological process (GO:0048518)	6162	217	150.2	+	1.44	6.01e-10	1.16e-07
positive regulation of cellular process (GO:0048522)	5664	198	138.06	+	1.43	1.33e-08	2.11e-06
cellular component organization (GO:0016043)	5314	184	129.53	+	1.42	1.32e-07	1.67e-05
response to chemical (GO:0042221)	4001	138	97.52	+	1.42	1.83e-05	0.00127
cellular component organization or biogenesis (GO:0071840)	5517	184	134.48	+	1.37	2.03e-06	0.000192
signal transduction (GO:0007165)	4788	155	116.71	+	1.33	0.000118	0.00574
signaling (GO:0023052)	5125	164	124.92	+	1.31	0.000111	0.0055
response to stimulus (GO:0050896)	8054	254	196.32	+	1.29	2.63e-07	2.97e-05
cell communication (GO:0007154)	5228	163	127.43	+	1.28	0.000505	0.0194
cellular response to stimulus (GO:0051716)	6426	198	156.63	+	1.26	0.000117	0.00572
localization (GO:0051179)	5124	157	124.9	+	1.26	0.00144	0.0449
regulation of biological process (GO:0050789)	11639	353	283.7	+	1.24	4.37e-10	9.13e-08
biological regulation (GO:0065007)	12355	372	301.15	+	1.24	7.6e-11	1.89e-08
regulation of cellular process (GO:0050794)	11176	334	272.41	+	1.23	3.6e-08	5.32e-06
cellular process (GO:0009987)	15139	414	369.01	+	1.12	3.53e-06	0.000313
biological_process (GO:0008150)	17780	471	433.38	+	1.09	1.41e-07	1.76e-05
metabolic process (GO:0008152)	7968	158	194.22	-	0.81	0.00097	0.0337
organic substance metabolic process (GO:0071704)	7506	145	182.96	-	0.79	0.000495	0.019
nitrogen compound metabolic process (GO:0006807)	6455	124	157.34	-	0.79	0.0015	0.0464
primary metabolic process (GO:0044238)	6969	131	169.87	-	0.77	0.000272	0.0117
macromolecule metabolic process (GO:0043170)	5830	107	142.11	-	0.75	0.000514	0.0196
cellular metabolic process (GO:0044237)	7094	125	172.92	-	0.72	5.74e-06	0.000483
cellular macromolecule metabolic process (GO:0044260)	4497	74	109.61	-	0.68	9.4e-05	0.00488
cellular biosynthetic process (GO:0044249)	2318	34	56.5	-	0.6	0.00118	0.039
cellular aromatic compound metabolic process (GO:0006725)	2703	37	65.89	-	0.56	6.8e-05	0.00375
organic cyclic compound metabolic process (GO:1901360)	2944	40	71.76	-	0.56	2.29e-05	0.0015
cellular nitrogen compound metabolic process (GO:0034641)	3203	41	78.07	-	0.53	1.66e-06	0.000165
heterocycle metabolic process (GO:0046483)	2649	30	64.57	-	0.46	8.52e-07	9.03e-05
nucleobase-containing compound metabolic process (GO:0006139)	2483	28	60.52	-	0.46	1.77e-06	0.000173
Unclassified (UNCLASSIFIED)	2815	31	68.62	-	0.45	1.41e-07	1.74e-05
gene expression (GO:0010467)	2014	20	49.09	-	0.41	2.43e-06	0.000226
protein modification by small protein conjugation or removal (GO:0070647)	902	8	21.99	-	0.36	0.00112	0.0378
nucleic acid metabolic process (GO:0090304)	2020	15	49.24	-	0.3	9.35e-09	1.58e-06
cellular macromolecule catabolic process (GO:0044265)	833	6	20.3	-	0.3	0.000439	0.0173
RNA metabolic process (GO:0016070)	1413	10	34.44	-	0.29	1.32e-06	0.000133
cellular response to DNA damage stimulus (GO:0006974)	721	5	17.57	-	0.28	0.000739	0.0266
DNA metabolic process (GO:0006259)	718	4	17.5	-	0.23	0.000251	0.0111
chromosome organization (GO:0051276)	905	5	22.06	-	0.23	2.88e-05	0.00183
ubiquitin-dependent protein catabolic process (GO:0006511)	544	3	13.26	-	0.23	0.00155	0.0476
modification-dependent protein catabolic process (GO:0019941)	555	3	13.53	-	0.22	0.00162	0.0491
detection of stimulus involved in sensory perception (GO:0050906)	559	3	13.63	-	0.22	0.00111	0.0373
modification-dependent macromolecule catabolic process (GO:0043632)	566	3	13.8	-	0.22	0.00113	0.0377
DNA repair (GO:0006281)	477	2	11.63	-	0.17	0.00126	0.041
sensory perception of chemical stimulus (GO:0007606)	541	2	13.19	-	0.15	0.000467	0.0181
RNA processing (GO:0006396)	851	3	20.74	-	0.14	2.89e-06	0.000262
sensory perception of smell (GO:0007608)	470	1	11.46	-	0.09	0.000308	0.0131
ncRNA metabolic process (GO:0034660)	474	1	11.55	-	0.09	0.000201	0.00907
detection of chemical stimulus involved in sensory perception of smell (GO:0050911)	443	0	10.8	-	< 0.01	4.57e-05	0.00271
detection of chemical stimulus involved in sensory perception (GO:0050907)	489	0	11.92	-	< 0.01	1.37e-05	0.000989
ribosome biogenesis (GO:0042254)	295	0	7.19	-	< 0.01	0.00154	0.0474
ribonucleoprotein complex biogenesis (GO:0022613)	421	0	10.26	-	< 0.01	6.5e-05	0.00364
ncRNA processing (GO:0034470)	388	0	9.46	-	< 0.01	0.000143	0.00673
