# Supplementary material for: Upregulation of dihydropyrimidinase-like 3 (DPYSL3) protein predicts poor prognosis in urothelial carcinoma
Source: BMC Cancer. 2023 Jun 28;23:599. doi: 10.1186/s12885-023-11090-z (PMC10304234; doi:10.1186/s12885-023-11090-z)
Supplement: Supplementary file 7 — Additional file 7: Table S6. GO enrichments of negatively associated genes. [file 12885_2023_11090_MOESM7_ESM.xlsx]

## Sheet: GO analysis of 500 most negativ
Table S6. The Biological Processes of Gene Ontology Enrichments Analysis of The Top 500 Most Negatively Correlated Transcripts with DPYSL3 of TGCA BLCA dataset performed on 20220220
GO biological process complete	Homo sapiens - REFLIST (20595)	upload_1 (492)	upload_1 (expected)	upload_1 (over/under)	upload_1 (fold Enrichment)	upload_1 (raw P-value)	upload_1 (FDR)
tRNA processing (GO:0008033)	128	12	3.06	+	3.92	0.000111	0.0485
regulation of RNA splicing (GO:0043484)	156	14	3.73	+	3.76	4.75e-05	0.0287
fatty acid metabolic process (GO:0006631)	327	22	7.81	+	2.82	2.69e-05	0.0222
mRNA processing (GO:0006397)	436	26	10.42	+	2.5	5.26e-05	0.0284
mRNA metabolic process (GO:0016071)	588	35	14.05	+	2.49	2.05e-06	0.00803
carboxylic acid metabolic process (GO:0019752)	811	43	19.37	+	2.22	2.31e-06	0.00723
oxoacid metabolic process (GO:0043436)	835	44	19.95	+	2.21	1.95e-06	0.0102
organic acid metabolic process (GO:0006082)	857	44	20.47	+	2.15	4.16e-06	0.00932
RNA processing (GO:0006396)	851	43	20.33	+	2.12	7.32e-06	0.0143
cellular lipid metabolic process (GO:0044255)	923	43	22.05	+	1.95	6.63e-05	0.0335
lipid metabolic process (GO:0006629)	1214	55	29	+	1.9	1.21e-05	0.0146
RNA metabolic process (GO:0016070)	1413	64	33.76	+	1.9	1.6e-06	0.0125
nucleic acid metabolic process (GO:0090304)	2020	78	48.26	+	1.62	3.43e-05	0.0234
gene expression (GO:0010467)	2014	76	48.11	+	1.58	9.06e-05	0.0406
nucleobase-containing compound metabolic process (GO:0006139)	2483	91	59.32	+	1.53	4.81e-05	0.0279
heterocycle metabolic process (GO:0046483)	2649	97	63.28	+	1.53	2.4e-05	0.0221
organic cyclic compound metabolic process (GO:1901360)	2944	107	70.33	+	1.52	1.24e-05	0.0139
regulation of RNA metabolic process (GO:0051252)	3724	135	88.96	+	1.52	4.57e-07	0.00717
cellular aromatic compound metabolic process (GO:0006725)	2703	97	64.57	+	1.5	5.13e-05	0.0287
regulation of transcription by RNA polymerase II (GO:0006357)	2597	93	62.04	+	1.5	8.98e-05	0.0414
cellular nitrogen compound metabolic process (GO:0034641)	3203	112	76.52	+	1.46	3.3e-05	0.0235
regulation of transcription, DNA-templated (GO:0006355)	3429	119	81.92	+	1.45	2.4e-05	0.0235
regulation of nucleic acid-templated transcription (GO:1903506)	3430	119	81.94	+	1.45	2.41e-05	0.021
regulation of RNA biosynthetic process (GO:2001141)	3439	119	82.16	+	1.45	3.16e-05	0.0236
regulation of nucleobase-containing compound metabolic process (GO:0019219)	3973	136	94.91	+	1.43	1.09e-05	0.0143
regulation of macromolecule biosynthetic process (GO:0010556)	3953	133	94.43	+	1.41	3.03e-05	0.0237
regulation of cellular macromolecule biosynthetic process (GO:2000112)	3925	132	93.77	+	1.41	3.69e-05	0.0241
regulation of cellular biosynthetic process (GO:0031326)	4113	137	98.26	+	1.39	3.94e-05	0.0247
regulation of biosynthetic process (GO:0009889)	4172	137	99.67	+	1.37	7.09e-05	0.0347
regulation of gene expression (GO:0010468)	4783	157	114.26	+	1.37	1.52e-05	0.0159
primary metabolic process (GO:0044238)	6969	217	166.48	+	1.3	3.54e-06	0.00924
regulation of cellular metabolic process (GO:0031323)	5983	184	142.93	+	1.29	8.8e-05	0.0418
cellular metabolic process (GO:0044237)	7094	218	169.47	+	1.29	7.88e-06	0.0137
signal transduction (GO:0007165)	4788	79	114.38	-	0.69	0.000117	0.0496
cell communication (GO:0007154)	5228	83	124.89	-	0.66	9.42e-06	0.0148
signaling (GO:0023052)	5125	81	122.43	-	0.66	1.05e-05	0.0149
G protein-coupled receptor signaling pathway (GO:0007186)	1220	10	29.14	-	0.34	5.67e-05	0.0296
